# Supplementary material for: From incubation to release: Hand-rearing as a tool for the conservation of the endangered African penguin
Source: PLoS One. 2018 Nov 7;13(11):e0205126. doi: 10.1371/journal.pone.0205126 (PMC6221267; doi:10.1371/journal.pone.0205126)
Supplement: S2 File — (ZIP) [file pone.0205126.s002.zip]

Archive with 5 entries (5 files):
- S2_File/Dataset part 1.csv
- S2_File/Dataset part 2.csv
- S2_File/Dataset part 3.csv
- S2_File/Dataset part 4.csv
- S2_File/Dataset part 5.csv
