# Supplementary material for: From incubation to release: Hand-rearing as a tool for the conservation of the endangered African penguin
Source: PLoS One. 2018 Nov 7;13(11):e0205126. doi: 10.1371/journal.pone.0205126 (PMC6221267; doi:10.1371/journal.pone.0205126)
Supplement: S2 File — (ZIP) [file pone.0205126.s002.zip › S2_File/Dataset part 1.csv]

Year	Month	Number of eggs admitted	Number of eggs hatched	Number of eggs discarded
2012	1	8	0	0
2012	2	16	8	5
2012	3	16	12	3
2012	4	16	10	7
2012	5	13	9	5
2012	6	4	7	2
2012	7	0	3	2
2012	8	0	0	0
2012	9	6	3	3
2012	10	0	0	0
2012	11	0	0	0
2012	12	0	0	0
2013	1	13	1	0
2013	2	32	5	3
2013	3	9	22	11
2013	4	22	15	13
2013	5	33	19	2
2013	6	13	15	3
2013	7	16	10	6
2013	8	8	19	0
2013	9	6	4	0
2013	10	0	3	0
2013	11	0	0	0
2013	12	0	0	0
2014	1	27	0	1
2014	2	26	25	2
2014	3	26	18	9
2014	4	18	22	5
2014	5	18	22	2
2014	6	14	11	3
2014	7	8	7	4
2014	8	8	3	3
2014	9	9	7	1
2014	10	0	6	2
2014	11	3	1	2
2014	12	0	0	0
2015	1	6	1	1
2015	2	23	0	6
2015	3	37	22	12
2015	4	19	18	6
2015	5	33	21	13
2015	6	19	16	10
2015	7	15	10	5
2015	8	4	8	2
2015	9	8	5	1
2015	10	1	8	0
2015	11	1	1	0
2015	12	1	0	1
2016	1	9	0	0
2016	2	26	3	2
2016	3	15	27	1
2016	4	29	19	2
2016	5	23	24	15
2016	6	7	9	6
2016	7	9	2	1
2016	8	0	6	0
2016	9	1	0	0
2016	10	13	1	6
2016	11	6	1	9
2016	12	1	0	4
