# Supplementary material for: From incubation to release: Hand-rearing as a tool for the conservation of the endangered African penguin
Source: PLoS One. 2018 Nov 7;13(11):e0205126. doi: 10.1371/journal.pone.0205126 (PMC6221267; doi:10.1371/journal.pone.0205126)
Supplement: S2 File — (ZIP) [file pone.0205126.s002.zip › S2_File/Dataset part 2.csv]

Egg number	Egg length (millimeters)	Egg breadth (millimeters)	Egg mass on day preceding external pip (grams)	Chick mass upon hatching (grams)	Interval from admission to external pip (days)	Interval from admission to hatching (days)
E001	74.6	52.9	102.98	82	36	38
E002	68.8	52.1	90.81	70.2	35	37
E003	64.5	52	84.44	66.09	18	20
E004	67.7	53.4	96.32		15	17
E005	70	50	103.35	82.2	36	38
E006	70	57	117.3	92.2	36	38
E009			86.89
E010	71.2	55	109.03	87.04	36	38
E013	71.7	53.1	101.42		30	32
E014	69.5	55.7	104.66	86	31	33
E016	70.1	49.5	83.81		15	17
E017	72.8	49.8	83.84	64.4	29	31
E019	66	48	87.1	67	13	14
E020	62	49.5	85.91	67	16	17
E021	60.9	50.5	88.46		35	37
E022			80.38	63.48
E023	70.1	45	78.31	61	24	26
E025	66.5	48.2	89.77	70	9	11
E026	61.2	48	82.14	64.7	12	13
E027	67	47	85.16	59.6	26	28
E028	64.5	52	103.2	80	20	22
E029	68	51	103.24	78	29	29
E030	66.5	48	90.3	69.37	1	3
E031	69.5	50	98.42	76	23	25
E032	62.5	49.5	88.86	68.5	21	23
E033	61.2	47	83.06	64.9	21	23
E034	70.5	51.5	111.56	88	21	23
E035	64.5	47.1	82.69	64.66	3	5
E036	73.4	51.9	95.88	76	20	22
E037	70.2	51	87.55	69	23	25
E038	70.2	51.2	93.47	72	28	30
E039	71.5	50.2	94.04	74	17	19
E040	71.8	51	89.53	70.7	20	22
E041	76.4	49.8	94.14	72	25	27
E043	69.3	52.3	95.21	76	28	30
E044	71.3	49.6	83.44	64	15	17
E045	66	44.2	68.05	52	11	13
E046	66.5	47.4	73.28	55.7	11	13
E047	68.9	48.8	77.2	61.5	14	15
E048	66.7	50.7	84.54	64	31	33
E050	68.1	51.1	89.39	71	17	19
E057	69.6	53.4	98.08	77	37	39
E060	68.3	49.2	79.88	59.87	37	38
E061	72.1	49.2	88.86	64	37	39
E063	71.5	53.9	102.95		29	31
E066	65.2	53.1	93.03	73	9	11
E067	72.1	53.7	99.82	78.65	6	8
E069	68.3	50.1	85.79	67.3	12	14
E070	73.6	52.1	97.85	79.32	14	16
E110	68.4	52.6	96.77	75.5	24	26
E111	65.3	53.3	93	73	28	30
E112	65.9	52.5	88.96	70	5	6
E113	65.3	51	82.9
E114	67.9	50	79.68	61	25	27
E115	64.4	49.6	77.78	59.17	29	31
E117	74.1	52.4	102.79	82.7	34	36
E118	71.9	53.1	102.2	80.91	36	38
E123			80.81	57
E125	65	49	91.88	70.78
E140	64	52	83.88	66.02	37	38
