# Supplementary material for: From incubation to release: Hand-rearing as a tool for the conservation of the endangered African penguin
Source: PLoS One. 2018 Nov 7;13(11):e0205126. doi: 10.1371/journal.pone.0205126 (PMC6221267; doi:10.1371/journal.pone.0205126)
Supplement: S2 File — (ZIP) [file pone.0205126.s002.zip › S2_File/Dataset part 3.csv]

Egg number	Days relative to hatching date	Egg mass (grams)
E001	-38	113.72
E001	-37	113.38
E001	-36	113.06
E001	-35	112.76
E001	-34	112.42
E001	-33	112.13
E001	-32	111.81
E001	-31	111.48
E001	-30	111.18
E001	-29	110.83
E001	-28	110.51
E001	-27	110.26
E001	-26	109.96
E001	-25	109.64
E001	-24	109.38
E001	-23	109.02
E001	-22	108.73
E001	-21	108.43
E001	-20	108.15
E001	-19	107.83
E001	-18	107.55
E001	-17	107.25
E001	-16	106.89
E001	-15	106.64
E001	-14	106.35
E001	-13	106.05
E001	-12	105.74
E001	-11	105.44
E001	-10	105.15
E001	-9	104.89
E001	-8	104.61
E001	-7	104.29
E001	-6	103.95
E001	-5	103.62
E001	-4	103.3
E001	-3	102.98
E002	-37	105.19
E002	-36	104.78
E002	-35	104.34
E002	-34	103.95
E002	-33	103.48
E002	-32	103.06
E002	-31	102.6
E002	-30	102.16
E002	-29	101.71
E002	-28	101.25
E002	-27	100.78
E002	-26	100.41
E002	-25	99.97
E002	-24	99.58
E002	-23	99.22
E002	-22	98.64
E002	-21	98.24
E002	-20	97.77
E002	-19	97.38
E002	-18	96.88
E002	-17	96.5
E002	-16	96.1
E002	-15	95.64
E002	-14	95.22
E002	-13	94.81
E002	-12	94.41
E002	-11	94
E002	-10	93.57
E002	-9	93.21
E002	-8	92.83
E002	-7	92.44
E002	-6	92
E002	-5	91.63
E002	-4	91.22
E002	-3	90.81
E003	-20	92.74
E003	-19	92.12
E003	-18	91.64
E003	-17	91.16
E003	-16	90.66
E003	-15	90.16
E003	-14	89.85
E003	-13	89.13
E003	-12	88.73
E003	-11	88.2
E003	-10	88
E003	-9	87.72
E003	-8	86.84
E003	-7	86.39
E003	-6	85.87
E003	-5	85.44
E003	-4	84.94
E003	-3	84.44
E003	-2	83.92
E004	-17	103.01
E004	-16	102.47
E004	-15	102.08
E004	-14	101.65
E004	-13	101.22
E004	-12	100.82
E004	-11	100.37
E004	-10	99.92
E004	-9	99.56
E004	-8	99.1
E004	-7	98.76
E004	-6	98.42
E004	-5	97.72
E004	-4	97.29
E004	-3	96.79
E004	-2	96.32
E005	-38	115.98
E005	-37	115.51
E005	-36	115.15
E005	-35	114.75
E005	-34	114.36
E005	-33	114.01
E005	-32	113.95
E005	-31	113.2
E005	-30	112.81
E005	-29	112.5
E005	-28	112.2
E005	-27	111.92
E005	-26	111.35
E005	-25	110.99
E005	-24	110.6
E005	-23	110.26
E005	-22	109.88
E005	-21	109.46
E005	-20	109.14
E005	-19	108.95
E005	-18	108.41
E005	-17	108.06
E005	-16	107.7
E005	-15	107.34
E005	-14	107.1
E005	-13	106.62
E005	-12	106.3
E005	-11	106.01
E005	-10	105.68
E005	-9	105.37
E005	-7	104.73
E005	-6	104.38
E005	-5	104.04
E005	-4	103.7
E005	-3	103.35
E006	-38	130.67
E006	-37	130.18
E006	-36	129.79
E006	-35	129.36
E006	-34	128.94
E006	-33	128.55
E006	-32	128.11
E006	-31	127.7
E006	-30	127.34
E006	-29	126.93
E006	-28	126.59
E006	-27	126.26
E006	-26	125.72
E006	-25	125.36
E006	-24	124.95
E006	-23	124.58
E006	-22	124.15
E006	-21	123.81
E006	-20	123.41
E006	-19	122.9
E006	-18	122.63
E006	-17	122.25
E006	-16	121.87
E006	-15	121.47
E006	-14	121.09
E006	-13	120.71
E006	-12	120.37
E006	-11	120.06
E006	-10	119.73
E006	-9	119.4
E006	-7	118.71
E006	-6	118.32
E006	-5	117.97
E006	-4	117.6
E006	-3	117.3
E009	-37	97.22
E009	-36	96.8
E009	-35	96.52
E009	-34	96.2
E009	-33	95.85
E009	-32	95.52
E009	-31	95.15
E009	-30	94.85
E009	-29	94.5
E009	-28	94.12
E009	-27	93.84
E009	-26	93.51
E009	-25	93.18
E009	-24	92.86
E009	-23	92.5
E009	-22	92.24
E009	-21	91.96
E009	-20	91.7
E009	-19	91.42
E009	-18	91.15
E009	-17	90.83
E009	-16	90.58
E009	-15	90.28
E009	-14	89.99
E009	-13	89.7
E009	-12	89.45
E009	-11	89.15
E009	-10	88.89
E009	-9	88.6
E009	-8	88.34
E009	-7	88.06
E009	-6	87.78
E009	-5	87.49
E009	-4	87.2
E009	-3	86.89
E010	-38	120.5
E010	-37	120.22
E010	-36	119.93
E010	-35	119.58
E010	-34	119.21
E010	-33	118.87
E010	-32	118.45
E010	-31	118.07
E010	-30	117.75
E010	-29	117.35
E010	-28	117.03
E010	-27	116.68
E010	-26	116.33
E010	-25	115.94
E010	-24	115.7
E010	-23	115.26
E010	-22	114.93
E010	-21	114.66
E010	-20	114.33
E010	-19	114.05
E010	-18	113.72
E010	-17	113.43
E010	-16	113.11
E010	-15	112.8
E010	-14	112.5
E010	-13	112.22
E010	-12	111.9
E010	-11	111.62
E010	-10	111.31
E010	-9	111.03
E010	-7	111.42
E010	-6	111.11
E010	-4	109.4
E010	-3	109.03
E013	-32	111.5
E013	-31	111.1
E013	-30	110.68
E013	-29	110.35
E013	-28	109.92
E013	-27	109.69
E013	-26	109.3
E013	-25	108.86
E013	-24	108.51
E013	-23	108.15
E013	-22	107.78
E013	-21	107.39
E013	-20	107
E013	-19	106.63
E013	-18	106.29
E013	-17	105.99
E013	-16	105.65
E013	-15	105.35
E013	-14	105.03
E013	-13	104.75
E013	-12	104.42
E013	-11	104.1
E013	-10	103.8
E013	-9	103.5
E013	-8	103.15
E013	-7	102.81
E013	-5	102.12
E013	-4	101.18
E013	-3	101.42
E014	-33	115.96
E014	-32	115.49
E014	-31	115.04
E014	-30	114.65
E014	-29	114.19
E014	-28	113.82
E014	-27	113.49
E014	-26	113.08
E014	-25	112.59
E014	-24	112.19
E014	-23	111.8
E014	-22	111.37
E014	-21	110.93
E014	-20	110.57
E014	-19	110.21
E014	-18	109.88
E014	-17	109.53
E014	-16	109.2
E014	-15	108.84
E014	-14	108.53
E014	-13	108.18
E014	-12	107.8
E014	-11	107.5
E014	-9	106.81
E014	-8	106.46
E014	-7	106
E014	-6	105.77
E014	-5	105.4
E014	-4	105.04
E014	-3	104.66
E014	-2	104.17
E016	-17	89.4
E016	-16	88.98
E016	-15	88.57
E016	-14	88.19
E016	-13	87.77
E016	-12	87.41
E016	-11	87.09
E016	-10	86.64
E016	-9	86.27
E016	-8	85.86
E016	-7	85.46
E016	-6	85.04
E016	-5	84.61
E016	-4	84.22
E016	-3	83.81
E017	-31	97.2
E017	-30	96.67
E017	-29	96.12
E017	-28	95.67
E017	-27	95.2
E017	-26	95.11
E017	-25	94.17
E017	-24	93.7
E017	-23	93.2
E017	-22	92.72
E017	-21	92.24
E017	-20	91.74
E017	-19	91.23
E017	-18	90.77
E017	-17	90.29
E017	-16	89.88
E017	-15	89.46
E017	-14	89.05
E017	-13	88.61
E017	-12	88.21
E017	-11	87.78
E017	-10	87.37
E017	-9	86.9
E017	-8	86.53
E017	-7	86.07
E017	-6	85.62
E017	-5	85.4
E017	-4	84.74
E017	-3	84.29
E017	-2	83.84
E019	-14	91.24
E019	-13	90.93
E019	-12	90.52
E019	-11	90.21
E019	-10	89.84
E019	-9	89.51
E019	-8	89.16
E019	-7	88.78
E019	-6	88.45
E019	-5	88.09
E019	-4	87.78
E019	-3	87.45
E019	-2	87.1
E020	-17	91.98
E020	-16	91.57
E020	-15	91.16
E020	-14	90.69
E020	-13	90.29
E020	-12	89.88
E020	-11	89.47
E020	-10	89.02
E020	-9	88.62
E020	-8	88.21
E020	-7	87.84
E020	-6	87.43
E020	-5	87.06
E020	-4	86.66
E020	-3	86.29
E020	-2	85.91
E021	-37	100.8
E021	-36	100.28
E021	-35	99.88
E021	-34	99.48
E021	-33	99.13
E021	-29	97.67
E021	-28	97.31
E021	-27	96.95
E021	-26	96.6
E021	-25	96.27
E021	-24	95.86
E021	-23	95.54
E021	-22	95.53
E021	-21	94.88
E021	-20	94.56
E021	-19	94.22
E021	-18	93.9
E021	-17	93.53
E021	-16	93.16
E021	-15	92.8
E021	-14	92.47
E021	-13	92.14
E021	-12	91.79
E021	-11	91.42
E021	-10	91.08
E021	-9	90.71
E021	-8	90.34
E021	-7	89.97
E021	-6	89.65
E021	-5	89.25
E021	-4	88.86
E021	-3	88.46
E022	-29	89.07
E022	-28	88.45
E022	-27	88.28
E022	-26	87.92
E022	-25	87.6
E022	-24	87.27
E022	-23	86.95
E022	-22	86.61
E022	-21	86.3
E022	-20	85.96
E022	-19	85.63
E022	-18	85.3
E022	-17	85
E022	-16	84.65
E022	-15	84.32
E022	-14	84
E022	-13	83.71
E022	-12	83.4
E022	-11	83.09
E022	-10	82.79
E022	-9	82.44
E022	-8	82.09
E022	-7	81.75
E022	-6	81.43
E022	-5	81.07
E022	-4	80.75
E022	-3	80.38
E023	-26	86.45
E023	-23	85.27
E023	-22	84.96
E023	-21	84.62
E023	-20	84.29
E023	-19	83.92
E023	-18	83.59
E023	-17	83.24
E023	-16	82.88
E023	-15	82.5
E023	-14	82.24
E023	-13	81.83
E023	-12	81.53
E023	-11	81.15
E023	-10	80.84
E023	-9	80.51
E023	-8	80.17
E023	-7	79.81
E023	-6	79.46
E023	-5	79.08
E023	-4	78.68
E023	-3	78.31
E025	-11	92.5
E025	-10	92.08
E025	-9	91.78
E025	-8	91.46
E025	-7	91.15
E025	-6	90.77
E025	-5	90.44
E025	-4	90.12
E025	-3	89.77
E026	-13	86.14
E026	-12	85.7
E026	-11	85.4
E026	-10	85.06
E026	-8	84.36
E026	-7	83.98
E026	-6	83.63
E026	-5	83.26
E026	-4	82.8
E026	-3	82.5
E026	-2	82.14
E027	-28	94.45
E027	-27	93.97
E027	-26	93.63
E027	-25	93.26
E027	-24	92.88
E027	-23	92.54
E027	-22	92.16
E027	-21	91.79
E027	-20	91.45
E027	-19	91.06
E027	-18	90.7
E027	-17	90.39
E027	-16	89.99
E027	-15	89.66
E027	-14	89.66
E027	-13	88.95
E027	-12	88.62
E027	-11	88.29
E027	-10	87.93
E027	-9	87.55
E027	-8	87.15
E027	-7	86.73
E027	-6	86.34
E027	-4	85.58
E027	-3	85.16
E028	-22	107.73
E028	-21	107.42
E028	-20	107.21
E028	-19	106.97
E028	-18	106.75
E028	-17	106.51
E028	-16	106.27
E028	-15	106.04
E028	-14	105.81
E028	-13	105.5
E028	-12	105.3
E028	-11	105.13
E028	-10	104.87
E028	-9	104.64
E028	-8	104.38
E028	-7	104.16
E028	-6	103.93
E028	-5	103.69
E028	-4	103.46
E028	-3	103.2
E029	-29	113.81
E029	-28	113.28
E029	-27	112.9
E029	-26	112.53
E029	-25	112.13
E029	-24	111.78
E029	-23	111.37
E029	-22	111.01
E029	-21	110.63
E029	-20	110.2
E029	-19	109.8
E029	-18	109.52
E029	-17	109.08
E029	-16	108.69
E029	-15	108.44
E029	-14	107.94
E029	-13	107.57
E029	-12	107.19
E029	-11	106.82
E029	-10	106.42
E029	-9	106.02
E029	-8	105.6
E029	-7	105.23
E029	-5	104.87
E029	-4	104.06
E029	-3	103.64
E029	-2	103.24
E030	-3	90.3
E031	-25	106.76
E031	-24	106.31
E031	-23	105.98
E031	-22	105.62
E031	-21	105.23
E031	-20	104.88
E031	-19	104.5
E031	-18	104.14
E031	-17	103.76
E031	-16	103.3
E031	-15	103.1
E031	-14	102.66
E031	-13	102.3
E031	-12	101.95
E031	-11	101.89
E031	-10	101.23
E031	-9	100.88
E031	-8	100.5
E031	-7	100.1
E031	-6	99.7
E031	-5	99.27
E031	-4	98.83
E031	-3	98.42
E032	-23	95.67
E032	-22	95.26
E032	-21	94.94
E032	-20	94.61
E032	-19	94.28
E032	-18	93.95
E032	-17	93.59
E032	-16	93.26
E032	-15	92.94
E032	-14	92.6
E032	-13	92.2
E032	-12	91.95
E032	-11	91.6
E032	-10	91.27
E032	-8	90.6
E032	-7	90.26
E032	-6	89.92
E032	-5	89.58
E032	-4	89.23
E032	-3	88.86
E033	-23	88.67
E033	-22	88.32
E033	-21	88.07
E033	-20	87.8
E033	-19	87.53
E033	-18	87.25
E033	-17	86.96
E033	-16	86.7
E033	-15	86.43
E033	-14	86.1
E033	-13	85.9
E033	-12	85.62
E033	-11	85.34
E033	-10	85.07
E033	-9	85.05
E033	-8	84.52
E033	-7	84.25
E033	-6	83.96
E033	-5	83.68
E033	-4	83.38
E033	-3	83.06
E034	-23	117.86
E034	-22	117.48
E034	-21	117.2
E034	-20	116.91
E034	-19	116.62
E034	-18	116.32
E034	-17	116
E034	-16	115.72
E034	-15	115.41
E034	-14	115.1
E034	-13	114.8
E034	-12	114.52
E034	-11	114.16
E034	-10	113.89
E034	-9	113.73
E034	-8	113.26
E034	-7	112.94
E034	-6	112.6
E034	-5	112.27
E034	-4	111.92
E034	-3	111.56
E035	-5	83.52
E035	-4	83
E035	-3	82.69
E036	-22	102.57
E036	-21	102.24
E036	-20	101.92
E036	-19	101.57
E036	-18	101.22
E036	-17	100.88
E036	-16	100.52
E036	-15	100.18
E036	-14	99.83
E036	-13	99.4
E036	-12	99.1
E036	-11	98.83
E036	-10	98.42
E036	-9	98.1
E036	-8	98
E036	-7	97.38
E036	-6	97.03
E036	-5	96.64
E036	-4	96.27
E036	-3	95.88
E037	-25	95.04
E037	-24	94.73
E037	-23	94.4
E037	-22	94.08
E037	-21	93.73
E037	-20	93.4
E037	-19	93.04
E037	-18	92.71
E037	-17	92.38
E037	-16	92
E037	-15	91.89
E037	-14	91.36
E037	-13	91.01
E037	-12	90.7
E037	-11	90.64
E037	-10	90.05
E037	-9	89.72
E037	-8	89.38
E037	-7	89.02
E037	-6	88.67
E037	-5	88.31
E037	-4	87.92
E037	-3	87.55
E038	-30	102.28
E038	-29	101.96
E038	-28	101.64
E038	-27	101.33
E038	-26	101
E038	-25	100.67
E038	-24	100.33
E038	-23	100.01
E038	-22	99.69
E038	-21	99.3
E038	-20	98.9
E038	-19	98.71
E038	-18	98.38
E038	-17	98.09
E038	-16	98.18
E038	-15	97.47
E038	-14	97.17
E038	-13	96.85
E038	-12	96.56
E038	-11	96.23
E038	-10	95.9
E038	-9	95.54
E038	-8	95.22
E038	-7	94.87
E038	-6	94.55
E038	-5	94.17
E038	-4	93.82
E038	-3	93.47
E039	-19	100.41
E039	-18	100.04
E039	-17	99.68
E039	-16	99.32
E039	-15	98.09
E039	-13	98.14
E039	-12	97.77
E039	-11	97.4
E039	-10	97
E039	-8	96.18
E039	-7	95.7
E039	-6	95.3
E039	-5	94.87
E039	-4	94.44
E039	-3	94.04
E039	-2	93.59
E040	-22	96.62
E040	-21	96.27
E040	-20	95.93
E040	-19	95.57
E040	-18	95.02
E040	-17	94.85
E040	-16	94.46
E040	-15	94.1
E040	-14	93.73
E040	-13	93.3
E040	-12	92.9
E040	-10	92.24
E040	-9	91.89
E040	-8	91.5
E040	-7	91.15
E040	-6	90.77
E040	-5	90.36
E040	-4	89.96
E040	-3	89.53
E041	-27	104.39
E041	-26	104.01
E041	-25	103.61
E041	-24	103.18
E041	-23	102.75
E041	-22	102.32
E041	-21	101.88
E041	-20	101.47
E041	-19	101.04
E041	-18	100.6
E041	-17	100.19
E041	-16	99.79
E041	-15	99.33
E041	-14	98.93
E041	-13	98.47
E041	-12	98.1
E041	-11	97.7
E041	-10	97.3
E041	-9	96.89
E041	-8	96.45
E041	-7	95.97
E041	-6	95.48
E041	-5	95.03
E041	-4	94.59
E041	-3	94.14
E043	-30	102.92
E043	-29	102.56
E043	-28	102.24
E043	-27	101.91
E043	-26	101.6
E043	-25	101.27
E043	-24	100.96
E043	-23	100.67
E043	-22	100.36
E043	-21	100.03
E043	-20	99.75
E043	-18	99.21
E043	-17	98.92
E043	-16	98.67
E043	-15	98.41
E043	-14	98.16
E043	-12	97.61
E043	-11	97.36
E043	-10	97.11
E043	-9	96.9
E043	-8	96.61
E043	-7	96.33
E043	-6	96.04
E043	-5	95.75
E043	-4	95.46
E043	-3	95.21
E044	-17	89.67
E044	-16	89.23
E044	-15	88.75
E044	-14	88.32
E044	-13	87.87
E044	-12	87.43
E044	-11	87
E044	-10	86.54
E044	-9	86.09
E044	-8	85.63
E044	-7	84.9
E044	-6	84.73
E044	-5	84.26
E044	-4	83.84
E044	-3	83.44
E045	-13	71.42
E045	-12	71.33
E045	-11	70.92
E045	-10	70.53
E045	-9	70.11
E045	-8	69.69
E045	-7	69.29
E045	-6	68.87
E045	-5	68.48
E045	-4	68.05
E046	-13	76.16
E046	-12	75.84
E046	-11	75.54
E046	-10	75.24
E046	-9	74.92
E046	-8	74.59
E046	-7	74.26
E046	-6	73.9
E046	-5	73.59
E046	-4	73.28
E046	-2	72.38
E047	-15	82.79
E047	-14	82.37
E047	-13	81.95
E047	-12	81.53
E047	-11	81.1
E047	-10	80.67
E047	-9	80.25
E047	-8	79.79
E047	-7	79.35
E047	-6	78.93
E047	-3	77.59
E047	-2	77.2
E048	-33	93.11
E048	-32	92.84
E048	-31	92.55
E048	-30	92.26
E048	-29	91.9
E048	-27	91.38
E048	-26	91.12
E048	-25	90.9
E048	-24	90.58
E048	-23	90.32
E048	-22	90.04
E048	-21	89.75
E048	-20	89.42
E048	-19	89.12
E048	-18	88.83
E048	-17	88.57
E048	-16	88.29
E048	-15	88.04
E048	-14	87.76
E048	-13	87.49
E048	-12	87.2
E048	-11	86.93
E048	-10	86.63
E048	-9	86.38
E048	-8	86.09
E048	-7	85.77
E048	-6	85.46
E048	-5	85.13
E048	-4	84.84
E048	-3	84.54
E050	-19	94
E050	-18	93.72
E050	-17	93.41
E050	-16	93.11
E050	-15	92.8
E050	-14	92.56
E050	-13	92.25
E050	-12	91.95
E050	-10	91.4
E050	-9	91.11
E050	-8	90.83
E050	-7	90.57
E050	-6	90.28
E050	-5	89.98
E050	-4	89.67
E050	-3	89.39
E057	-39	105.84
E057	-38	105.23
E057	-37	105.06
E057	-36	104.8
E057	-35	104.56
E057	-34	104.36
E057	-33	104.08
E057	-32	103.81
E057	-31	103.59
E057	-30	103.4
E057	-29	103.19
E057	-28	103.02
E057	-27	102.81
E057	-26	102.62
E057	-25	102.41
E057	-24	102.28
E057	-23	102.03
E057	-22	101.97
E057	-21	101.66
E057	-20	101.47
E057	-19	101.25
E057	-18	101.02
E057	-17	100.86
E057	-16	100.69
E057	-15	100.55
E057	-14	100.34
E057	-13	100.13
E057	-12	99.92
E057	-11	99.72
E057	-10	99.55
E057	-9	99.35
E057	-8	99.16
E057	-7	98.9
E057	-6	98.7
E057	-5	98.48
E057	-4	98.25
E057	-3	98.08
E060	-38	92.2
E060	-37	91.8
E060	-36	91.42
E060	-35	91.13
E060	-34	90.79
E060	-33	90.47
E060	-32	90.13
E060	-31	89.78
E060	-30	89.43
E060	-29	89.1
E060	-28	88.75
E060	-27	88.47
E060	-26	88.11
E060	-25	87.79
E060	-24	87.46
E060	-23	87.09
E060	-22	86.81
E060	-21	86.46
E060	-20	86.15
E060	-19	85.81
E060	-18	85.44
E060	-17	85.13
E060	-16	84.79
E060	-15	84.5
E060	-14	84.15
E060	-13	83.86
E060	-12	83.45
E060	-11	83.16
E060	-10	82.8
E060	-9	82.43
E060	-8	82.13
E060	-7	81.68
E060	-6	81.41
E060	-5	80.98
E060	-4	80.61
E060	-3	80.22
E060	-2	79.88
E061	-39	101.14
E061	-38	100.71
E061	-37	100.35
E061	-36	100.02
E061	-35	99.68
E061	-34	99.36
E061	-33	99.01
E061	-32	98.67
E061	-31	98.31
E061	-30	97.98
E061	-29	97.63
E061	-28	97.37
E061	-27	97.04
E061	-26	96.69
E061	-25	96.37
E061	-24	96.01
E061	-23	95.7
E061	-22	95.38
E061	-21	95.07
E061	-20	94.74
E061	-19	94.37
E061	-18	94.03
E061	-17	93.72
E061	-16	93.41
E061	-15	93.11
E061	-14	92.77
E061	-13	92.41
E061	-12	92.08
E061	-11	91.72
E061	-10	91.36
E061	-9	91.06
E061	-8	90.6
E061	-7	90.32
E061	-6	89.92
E061	-5	89.58
E061	-4	89.2
E061	-3	88.86
E063	-31	111.03
E063	-30	110.73
E063	-29	110.45
E063	-28	110.16
E063	-27	109.89
E063	-26	109.58
E063	-25	109.29
E063	-24	108.99
E063	-23	108.69
E063	-22	108.39
E063	-21	108.15
E063	-20	107.88
E063	-19	107.6
E063	-18	107.32
E063	-17	107
E063	-16	106.77
E063	-15	106.5
E063	-14	106.25
E063	-13	105.96
E063	-12	105.66
E063	-11	105.38
E063	-10	105.09
E063	-9	104.87
E063	-8	104.57
E063	-7	104.26
E063	-6	103.89
E063	-5	103.58
E063	-4	103.27
E063	-3	102.95
E066	-11	96.08
E066	-10	95.7
E066	-9	95.35
E066	-8	95
E066	-7	94.63
E066	-6	94.24
E066	-5	93.85
E066	-4	93.44
E066	-3	93.03
E067	-8	101.77
E067	-7	101.39
E067	-6	101.02
E067	-5	100.62
E067	-4	100.24
E067	-3	99.82
E069	-14	88.87
E069	-13	88.6
E069	-12	88.35
E069	-11	88.12
E069	-10	87.8
E069	-9	87.59
E069	-8	87.25
E069	-7	86.95
E069	-6	86.71
E069	-5	86.42
E069	-4	86.11
E069	-3	85.79
E070	-16	102.73
E070	-15	102.38
E070	-14	102.03
E070	-13	101.68
E070	-12	101.27
E070	-11	100.93
E070	-10	100.57
E070	-9	100.18
E070	-8	99.85
E070	-7	99.18
E070	-6	99.07
E070	-5	98.63
E070	-4	98.26
E070	-3	97.85
E110	-26	103.29
E110	-25	102.93
E110	-24	102.71
E110	-23	102.43
E110	-22	102.16
E110	-21	101.88
E110	-20	101.65
E110	-19	101.38
E110	-18	101.1
E110	-17	100.81
E110	-16	100.57
E110	-15	100.29
E110	-14	100
E110	-13	99.75
E110	-12	99.48
E110	-11	99.18
E110	-10	98.9
E110	-9	98.6
E110	-8	98.29
E110	-7	98
E110	-6	97.71
E110	-5	97.39
E110	-4	97.09
E110	-3	96.77
E111	-30	102.26
E111	-29	101.84
E111	-28	101.56
E111	-27	101.2
E111	-26	100.91
E111	-25	100.58
E111	-24	100.26
E111	-23	99.93
E111	-22	99.62
E111	-21	99.28
E111	-20	98.98
E111	-19	98.66
E111	-18	98.35
E111	-17	98.01
E111	-16	97.69
E111	-15	97.36
E111	-14	97.03
E111	-13	96.67
E111	-12	96.32
E111	-11	96.01
E111	-10	95.67
E111	-9	95.3
E111	-8	94.94
E111	-7	94.54
E111	-6	94.15
E111	-5	93.76
E111	-4	93.41
E111	-3	93
E112	-6	90.69
E112	-5	90.16
E112	-4	89.8
E112	-3	89.3
E112	-2	88.96
E113	-5	83.7
E113	-4	83.25
E113	-3	82.9
E114	-27	90.44
E114	-26	90.01
E114	-25	89.57
E114	-24	89.13
E114	-23	88.66
E114	-22	88.23
E114	-21	87.8
E114	-20	87.36
E114	-19	86.91
E114	-18	86.51
E114	-17	86.05
E114	-16	85.63
E114	-15	85.21
E114	-14	84.77
E114	-13	84.34
E114	-12	83.93
E114	-11	83.49
E114	-10	83.06
E114	-9	82.64
E114	-8	82.17
E114	-7	81.67
E114	-6	81.19
E114	-5	80.69
E114	-4	80.17
E114	-3	79.68
E115	-31	88.76
E115	-30	88.39
E115	-29	87.9
E115	-28	87.54
E115	-27	87.15
E115	-26	86.72
E115	-25	86.39
E115	-24	86.03
E115	-23	85.62
E115	-22	85.28
E115	-21	84.87
E115	-20	84.54
E115	-19	84.17
E115	-18	83.8
E115	-17	83.39
E115	-16	83.01
E115	-15	82.61
E115	-14	82.23
E115	-13	81.87
E115	-12	81.49
E115	-11	81.1
E115	-10	80.72
E115	-9	80.32
E115	-8	79.88
E115	-7	79.49
E115	-6	79.08
E115	-5	78.66
E115	-4	78.22
E115	-3	77.78
E117	-36	111.22
E117	-35	110.94
E117	-34	110.68
E117	-33	110.41
E117	-32	110.15
E117	-31	109.89
E117	-30	109.63
E117	-29	109.39
E117	-28	109.15
E117	-27	108.89
E117	-26	108.64
E117	-25	108.39
E117	-24	108.13
E117	-23	107.91
E117	-22	107.66
E117	-21	107.43
E117	-20	107.21
E117	-19	106.97
E117	-18	106.69
E117	-17	106.49
E117	-16	106.24
E117	-15	105.97
E117	-14	105.72
E117	-13	105.5
E117	-12	105.23
E117	-11	104.99
E117	-10	104.72
E117	-9	104.47
E117	-8	104.19
E117	-7	103.91
E117	-6	103.64
E117	-5	103.35
E117	-4	103.06
E117	-3	102.79
E118	-38	111.69
E118	-37	111.33
E118	-36	111.07
E118	-35	110.76
E118	-34	110.47
E118	-33	110.22
E118	-32	109.94
E118	-31	109.67
E118	-30	109.4
E118	-29	109.11
E118	-28	108.84
E118	-27	108.58
E118	-26	108.33
E118	-25	108.06
E118	-24	107.8
E118	-23	107.57
E118	-22	107.28
E118	-21	107.05
E118	-20	106.76
E118	-19	106.5
E118	-18	106.26
E118	-17	105.98
E118	-16	105.74
E118	-15	105.49
E118	-14	105.21
E118	-13	104.96
E118	-12	104.68
E118	-11	104.44
E118	-10	104.17
E118	-9	103.9
E118	-8	103.62
E118	-7	103.33
E118	-6	103.01
E118	-5	102.76
E118	-4	102.5
E118	-3	102.2
E123	-5	81.91
E123	-3	81.31
E123	-2	80.81
E125	-16	96.86
E125	-15	96.49
E125	-14	96.17
E125	-13	95.75
E125	-11	95.03
E125	-10	94.83
E125	-9	94.49
E125	-8	94.13
E125	-7	93.64
E125	-6	93.34
E125	-5	93.07
E125	-4	92.69
E125	-3	92.25
E125	-2	91.88
E140	-38	96.15
E140	-37	95.69
E140	-36	95.44
E140	-35	95.12
E140	-34	94.75
E140	-33	94.44
E140	-32	94.08
E140	-31	93.76
E140	-30	93.43
E140	-29	93.16
E140	-28	92.78
E140	-27	92.46
E140	-26	92.09
E140	-25	91.7
E140	-24	91.4
E140	-23	91.02
E140	-22	90.76
E140	-21	90.38
E140	-20	90.12
E140	-19	89.78
E140	-18	89.37
E140	-17	89.08
E140	-16	88.86
E140	-15	88.44
E140	-14	88.16
E140	-13	87.9
E140	-12	87.48
E140	-11	87.14
E140	-10	86.84
E140	-9	86.5
E140	-8	86.16
E140	-7	85.79
E140	-6	85.38
E140	-5	85.14
E140	-4	84.68
E140	-3	84.25
E140	-2	83.88
