# Supplementary material for: From incubation to release: Hand-rearing as a tool for the conservation of the endangered African penguin
Source: PLoS One. 2018 Nov 7;13(11):e0205126. doi: 10.1371/journal.pone.0205126 (PMC6221267; doi:10.1371/journal.pone.0205126)
Supplement: S2 File — (ZIP) [file pone.0205126.s002.zip › S2_File/Dataset part 4.csv]

Bird number	Admission year	Admission month	Developmental stage upon admission	Location of removal	Reason for admittance	Outcome	Interval from admission to outcome (days)
5	2012	1	Blue	Stony Point	Abandonment chick	Released	25
6	2012	1	P4	Stony Point	Abandonment chick	Released	47
7	2012	1	Blue	Stony Point	Abandonment chick	Released	53
8	2012	1	Blue	Stony Point	Abandonment chick	Released	32
9	2012	1	Blue	Stony Point	Abandonment chick	Released	18
10	2012	1	P4	Stony Point	Abandonment chick	Released	18
11	2012	1	Blue	Stony Point	Abandonment chick	Released	67
12	2012	1	P4	Stony Point	Abandonment chick	Released	32
22	2012	1	Blue	Stony Point	Abandonment chick	Released	33
23	2012	1	P4	Stony Point	Abandonment chick	Released	25
27	2012	1	Blue	Stony Point	Abandonment chick	Released	66
28	2012	1	Blue	Stony Point	Abandonment chick	Released	29
36	2012	1	P4	Dassen Island	Abandonment chick	Died	12
37	2012	1	P3	Dassen Island	Abandonment chick	Died	5
38	2012	1	P3	Dassen Island	Abandonment chick	Died	6
39	2012	1	P3	Dassen Island	Abandonment chick	Died	3
40	2012	1	P3	Dassen Island	Abandonment chick	Released	102
41	2012	1	P3	Dassen Island	Abandonment chick	Released	79
42	2012	1	Blue	Dassen Island	Abandonment chick	Released	23
47	2012	2	P1	Boulders	Abandonment chick	Released	102
48	2012	2	P1	Boulders	Abandonment chick	Released	97
65	2012	2	P4	Dassen Island	Abandonment chick	Released	57
66	2012	2	P4	Dassen Island	Abandonment chick	Released	64
67	2012	2	P3	Dassen Island	Abandonment chick	Released	64
86	2012	3	P1	Boulders	Abandonment chick	Released	99
87	2012	3	P2	Boulders	Abandonment chick	Released	72
98	2012	3	P2	Boulders	Abandonment chick	Released	60
99	2012	3	P3	Boulders	Abandonment chick	Died	34
103	2012	3	P2	Dassen Island	Abandonment chick	Died	1
104	2012	3	P2	Dassen Island	Abandonment chick	Died	2
105	2012	3	P2	Dassen Island	Abandonment chick	Released	54
106	2012	3	P2	Dassen Island	Abandonment chick	Died	4
109	2012	3	P3	Boulders	Abandonment chick	Released	27
110	2012	3	P3	Boulders	Abandonment chick	Released	36
132	2012	4	P0	Robben Island	Abandonment chick	Died	6
136	2012	4	P4	Dassen Island	Abandonment chick	Released	110
137	2012	4	P4	Dassen Island	Abandonment chick	Died	1
150	2012	5	P2	Boulders	Abandonment chick	Released	79
159	2012	5	P2	Boulders	Abandonment chick	Released	65
166	2012	5	P3	Stony Point	Abandonment chick	Released	38
182	2012	6	P4	Robben Island	Abandonment chick	Released	43
186	2012	6	P1	Boulders	Abandonment chick	Released	76
187	2012	6	P1	Boulders	Abandonment chick	Released	76
190	2012	6	P4	Dassen Island	Abandonment chick	Died	3
194	2012	6	P0	Robben Island	Abandonment chick	Died	1
195	2012	6	P0	Robben Island	Abandonment chick	Died	13
199	2012	7	P2	Boulders	Abandonment chick	Released	59
200	2012	7	P2	Boulders	Abandonment chick	Died	15
204	2012	7	P4	Dyer Island	Abandonment chick	Released	588
205	2012	7	Blue	Dyer Island	Abandonment chick	Died	1
208	2012	7	P3	Robben Island	Abandonment chick	Released	42
209	2012	7	P3	Robben Island	Abandonment chick	Released	33
215	2012	7	P4	Stony Point	Abandonment chick	Released	17
216	2012	7	P4	Stony Point	Abandonment chick	Released	26
217	2012	7	P4	Stony Point	Abandonment chick	Died	32
218	2012	7	P4	Stony Point	Abandonment chick	Released	26
220	2012	7	P4	Dyer Island	Abandonment chick	Released	378
221	2012	7	P4	Dyer Island	Abandonment chick	Released	337
223	2012	7	P3	Stony Point	Abandonment chick	Released	70
233	2012	7	P3	Dyer Island	Abandonment chick	Released	380
234	2012	7	P4	Dyer Island	Abandonment chick	Released	37
239	2012	7	P3	Robben Island	Abandonment chick	Released	55
240	2012	7	Blue	Robben Island	Abandonment chick	Released	27
241	2012	7	Blue	Robben Island	Abandonment chick	Died	2
249	2012	8	Blue	Dyer Island	Abandonment chick	Released	73
251	2012	8	Blue	Dassen Island	Abandonment chick	Released	23
252	2012	8	Blue	Dassen Island	Abandonment chick	Released	53
253	2012	8	Blue	Robben Island	Abandonment chick	Released	59
255	2012	8	P3	Robben Island	Abandonment chick	Died	1
279	2012	9	P3	Robben Island	Abandonment chick	Released	536
280	2012	9	P3	Robben Island	Abandonment chick	Released	45
310	2012	9	P4	Robben Island	Abandonment chick	Released	14
311	2012	9	P3	Robben Island	Abandonment chick	Released	39
312	2012	9	P2	Robben Island	Abandonment chick	Died	53
313	2012	9	P2	Robben Island	Abandonment chick	Released	70
314	2012	9	P2	Robben Island	Abandonment chick	Released	162
366	2012	9	P4	Robben Island	Abandonment chick	Released	37
367	2012	9	P4	Robben Island	Abandonment chick	Released	42
368	2012	9	P2	Robben Island	Abandonment chick	Released	57
369	2012	9	P2	Robben Island	Abandonment chick	Released	37
409	2012	9	P4	Robben Island	Abandonment chick	Released	36
412	2012	9	P4	Robben Island	Abandonment chick	Died	53
413	2012	9	P3	Robben Island	Abandonment chick	Released	49
414	2012	9	P4	Robben Island	Abandonment chick	Released	36
415	2012	9	P1	Robben Island	Abandonment chick	Released	104
416	2012	9	P1	Robben Island	Abandonment chick	Released	74
417	2012	9	P3	Robben Island	Abandonment chick	Died	63
418	2012	9	P4	Robben Island	Abandonment chick	Released	49
419	2012	9	P4	Robben Island	Abandonment chick	Died	278
420	2012	9	P4	Robben Island	Abandonment chick	Released	11
433B	2012	9	P3	Dassen Island	Abandonment chick	Died	1
434B	2012	9	P4	Dassen Island	Abandonment chick	Died	56
457	2012	9	P3	Robben Island	Abandonment chick	Died	100
458	2012	9	P2	Robben Island	Abandonment chick	Released	71
490	2012	9	P4	Robben Island	Abandonment chick	Released	33
491	2012	9	P4	Robben Island	Abandonment chick	Released	46
492	2012	9	P4	Robben Island	Abandonment chick	Released	33
493	2012	9	P4	Robben Island	Abandonment chick	Released	33
494	2012	9	P4	Robben Island	Abandonment chick	Released	38
495	2012	9	P4	Robben Island	Abandonment chick	Died	78
504	2012	9	P4	Robben Island	Abandonment chick	Released	31
533	2012	9	P4	Robben Island	Abandonment chick	Released	43
537	2012	9	P2	Boulders	Abandonment chick	Released	61
554	2012	10	P4	Boulders	Abandonment chick	Released	29
556	2012	10	P2	Dyer Island	Abandonment chick	Died	12
557	2012	10	P2	Stony Point	Abandonment chick	Released	439
558	2012	10	P4	Dassen Island	Abandonment chick	Died	3
570	2012	10	P3	Dyer Island	Abandonment chick	Released	57
573	2012	11	P1	Stony Point	Abandonment chick	Died	49
577	2012	11	P2	Stony Point	Abandonment chick	Released	52
578	2012	11	P2	Stony Point	Abandonment chick	Died	13
579	2012	11	P3	Dyer Island	Abandonment chick	Released	47
580	2012	11	P2	Dyer Island	Abandonment chick	Died	1
584	2012	11	P4	Stony Point	Abandonment chick	Died	190
585	2012	11	P2	Stony Point	Abandonment chick	Died	7
586	2012	11	P2	Stony Point	Abandonment chick	Released	53
587	2012	11	P2	Stony Point	Abandonment chick	Released	59
588	2012	11	P2	Stony Point	Abandonment chick	Released	59
589	2012	11	P2	Stony Point	Abandonment chick	Released	49
590	2012	11	P4	Robben Island	Abandonment chick	Released	30
591	2012	11	P2	Stony Point	Abandonment chick	Died	9
592	2012	11	P2	Stony Point	Abandonment chick	Died	3
593	2012	11	P3	Stony Point	Abandonment chick	Released	54
594	2012	11	P3	Stony Point	Abandonment chick	Released	57
595	2012	11	P2	Stony Point	Abandonment chick	Released	64
596	2012	11	P2	Stony Point	Abandonment chick	Died	26
597	2012	11	P2	Stony Point	Abandonment chick	Released	78
598	2012	11	P2	Stony Point	Abandonment chick	Died	4
602	2012	11	P3	Stony Point	Abandonment chick	Released	49
603	2012	11	P4	Stony Point	Abandonment chick	Died	83
604	2012	11	P1	Stony Point	Abandonment chick	Died	0
605	2012	11	P2	Stony Point	Abandonment chick	Released	52
608	2012	11	P3	Stony Point	Abandonment chick	Released	47
609	2012	11	P2	Stony Point	Abandonment chick	Died	5
610	2012	11	P2	Stony Point	Abandonment chick	Died	59
611	2012	11	P2	Stony Point	Abandonment chick	Released	64
612	2012	11	P2	Stony Point	Abandonment chick	Released	58
613	2012	11	P2	Stony Point	Abandonment chick	Released	64
614	2012	11	P2	Stony Point	Abandonment chick	Released	47
615	2012	11	P3	Stony Point	Abandonment chick	Released	60
616	2012	11	P3	Stony Point	Abandonment chick	Released	38
617	2012	11	P3	Stony Point	Abandonment chick	Died	120
618	2012	11	P2	Stony Point	Abandonment chick	Released	64
619	2012	11	P2	Stony Point	Abandonment chick	Released	67
620	2012	11	P2	Stony Point	Abandonment chick	Released	53
621	2012	11	P2	Stony Point	Abandonment chick	Released	50
622	2012	11	P2	Stony Point	Abandonment chick	Died	17
623	2012	11	P1	Stony Point	Abandonment chick	Released	64
624	2012	11	P2	Stony Point	Abandonment chick	Died	205
625	2012	11	P1	Stony Point	Abandonment chick	Died	24
626	2012	11	P1	Stony Point	Abandonment chick	Released	67
627	2012	11	P2	Stony Point	Abandonment chick	Died	6
628	2012	11	P2	Stony Point	Abandonment chick	Died	2
629	2012	11	P2	Stony Point	Abandonment chick	Died	1
630	2012	11	P4	Stony Point	Abandonment chick	Released	36
631	2012	11	P3	Stony Point	Abandonment chick	Released	41
632	2012	11	P4	Stony Point	Abandonment chick	Released	36
633	2012	11	P4	Stony Point	Abandonment chick	Released	41
634	2012	11	P4	Stony Point	Abandonment chick	Released	45
635	2012	11	P4	Stony Point	Abandonment chick	Released	41
636	2012	11	P2	Stony Point	Abandonment chick	Released	48
637	2012	11	P2	Stony Point	Abandonment chick	Released	147
638	2012	11	P2	Stony Point	Abandonment chick	Died	118
639	2012	11	P3	Stony Point	Abandonment chick	Released	36
640	2012	11	P2	Stony Point	Abandonment chick	Released	56
641	2012	11	P2	Stony Point	Abandonment chick	Released	457
642	2012	11	P2	Stony Point	Abandonment chick	Released	56
643	2012	11	P2	Stony Point	Abandonment chick	Released	48
644	2012	11	P0	Stony Point	Abandonment chick	Died	1
647	2012	11	P2	Stony Point	Abandonment chick	Released	74
651	2012	11	P4	Robben Island	Abandonment chick	Released	43
652	2012	11	P2	Stony Point	Abandonment chick	Died	4
653	2012	11	P3	Stony Point	Abandonment chick	Died	12
654	2012	11	P2	Stony Point	Abandonment chick	Died	4
655	2012	11	P2	Stony Point	Abandonment chick	Died	4
656	2012	11	P4	Stony Point	Abandonment chick	Died	5
657	2012	11	Blue	Stony Point	Abandonment chick	Released	24
658	2012	11	P4	Stony Point	Abandonment chick	Released	40
659	2012	11	P4	Stony Point	Abandonment chick	Died	3
660	2012	11	P4	Stony Point	Abandonment chick	Died	3
661	2012	11	P3	Stony Point	Abandonment chick	Released	46
662	2012	11	P4	Stony Point	Abandonment chick	Died	4
663	2012	11	P4	Stony Point	Abandonment chick	Released	123
664	2012	11	P4	Stony Point	Abandonment chick	Released	360
666	2012	11	P4	Stony Point	Abandonment chick	Died	119
667	2012	11	P4	Stony Point	Abandonment chick	Released	50
668	2012	11	P4	Stony Point	Abandonment chick	Released	35
669	2012	11	P3	Stony Point	Abandonment chick	Released	39
670	2012	11	P4	Stony Point	Abandonment chick	Released	112
671	2012	11	P3	Stony Point	Abandonment chick	Died	50
672	2012	11	P3	Stony Point	Abandonment chick	Released	59
673	2012	11	P4	Dyer Island	Abandonment chick	Released	35
674	2012	11	P4	Dyer Island	Abandonment chick	Released	66
675	2012	11	P3	Dyer Island	Abandonment chick	Died	6
676	2012	11	P2	Dyer Island	Abandonment chick	Released	78
678	2012	11	P4	Stony Point	Abandonment chick	Died	6
679	2012	11	P4	Stony Point	Abandonment chick	Released	33
680	2012	11	P3	Stony Point	Abandonment chick	Died	5
681	2012	11	P3	Stony Point	Abandonment chick	Died	10
682	2012	11	P3	Stony Point	Abandonment chick	Died	6
683	2012	11	P2	Stony Point	Abandonment chick	Died	2
684	2012	11	P3	Stony Point	Abandonment chick	Released	40
685	2012	11	P3	Stony Point	Abandonment chick	Died	1
686	2012	11	P3	Stony Point	Abandonment chick	Died	4
687	2012	11	P3	Stony Point	Abandonment chick	Died	195
688	2012	11	P3	Stony Point	Abandonment chick	Released	40
689	2012	11	P4	Stony Point	Abandonment chick	Released	435
690	2012	11	P4	Stony Point	Abandonment chick	Released	40
691	2012	11	P4	Stony Point	Abandonment chick	Died	8
692	2012	11	P3	Stony Point	Abandonment chick	Died	8
693	2012	11	P3	Stony Point	Abandonment chick	Died	7
694	2012	11	P3	Stony Point	Abandonment chick	Died	22
695	2012	11	P4	Stony Point	Abandonment chick	Released	37
696	2012	11	P4	Stony Point	Abandonment chick	Died	195
701	2012	12	P2	Stony Point	Abandonment chick	Released	50
702	2012	12	P3	Stony Point	Abandonment chick	Died	9
703	2012	12	P4	Stony Point	Abandonment chick	Released	135
704	2012	12	P3	Stony Point	Abandonment chick	Died	3
705	2012	12	P3	Stony Point	Abandonment chick	Died	191
706	2012	12	P3	Stony Point	Abandonment chick	Died	110
707	2012	12	P4	Stony Point	Abandonment chick	Died	289
708	2012	12	P4	Stony Point	Abandonment chick	Released	99
709	2012	12	P3	Stony Point	Abandonment chick	Released	44
710	2012	12	P2	Stony Point	Abandonment chick	Died	1
711	2012	12	P3	Stony Point	Abandonment chick	Died	6
712	2012	12	P3	Stony Point	Abandonment chick	Died	6
713	2012	12	P4	Stony Point	Abandonment chick	Released	50
714	2012	12	P3	Stony Point	Abandonment chick	Released	64
717	2012	12	P2	Dyer Island	Abandonment chick	Released	62
718	2012	12	P4	Dyer Island	Abandonment chick	Released	58
719	2012	12	Blue	Dyer Island	Abandonment chick	Released	27
720	2012	12	P4	Dyer Island	Abandonment chick	Released	55
721	2012	12	P2	Stony Point	Abandonment chick	Died	9
722	2012	12	P3	Stony Point	Abandonment chick	died	4
723	2012	12	P2	Stony Point	Abandonment chick	Died	122
724	2012	12	P4	Stony Point	Abandonment chick	Released	104
725	2012	12	P2	Stony Point	Abandonment chick	Died	2
726	2012	12	P3	Stony Point	Abandonment chick	Released	44
727	2012	12	P3	Stony Point	Abandonment chick	Released	58
728	2012	12	P4	Stony Point	Abandonment chick	Released	58
729	2012	12	P4	Stony Point	Abandonment chick	Released	127
730	2012	12	P4	Stony Point	Abandonment chick	Released	37
731	2012	12	P3	Stony Point	Abandonment chick	Died	6
732	2012	12	P3	Stony Point	Abandonment chick	Released	114
733	2012	12	P3	Stony Point	Abandonment chick	Died	287
734	2012	12	P3	Stony Point	Abandonment chick	Died	0
735	2012	12	P3	Stony Point	Abandonment chick	Died	5
736	2012	12	P4	Stony Point	Abandonment chick	Died	128
737	2012	12	P4	Stony Point	Abandonment chick	Released	62
738	2012	12	P4	Stony Point	Abandonment chick	Died	2
739	2012	12	P4	Stony Point	Abandonment chick	Died	6
740	2012	12	P4	Stony Point	Abandonment chick	Released	114
741	2012	12	P3	Stony Point	Abandonment chick	Released	51
742	2012	12	P4	Stony Point	Abandonment chick	Released	133
743	2012	12	P4	Stony Point	Abandonment chick	Died	22
744	2012	12	P3	Stony Point	Abandonment chick	Died	49
745	2012	12	P3	Stony Point	Abandonment chick	Died	6
749	2012	12	P3	Stony Point	Abandonment chick	Released	102
750	2012	12	P3	Stony Point	Abandonment chick	Released	49
751	2012	12	P2	Stony Point	Abandonment chick	Died	187
752	2012	12	P3	Stony Point	Abandonment chick	Released	64
753	2012	12	P3	Stony Point	Abandonment chick	Released	49
754	2012	12	P2	Stony Point	Abandonment chick	Released	64
755	2012	12	P3	Stony Point	Abandonment chick	Died	8
756	2012	12	P3	Stony Point	Abandonment chick	Released	138
757	2012	12	P3	Stony Point	Abandonment chick	Released	42
758	2012	12	P3	Stony Point	Abandonment chick	Died	30
759	2012	12	P4	Stony Point	Abandonment chick	Released	35
760	2012	12	P2	Stony Point	Abandonment chick	Released	53
761	2012	12	P4	Stony Point	Abandonment chick	Died	187
763	2012	12	P4	Stony Point	Abandonment chick	Released	29
764	2012	12	P2	Stony Point	Abandonment chick	Released	56
765	2012	12	P3	Stony Point	Abandonment chick	Released	60
766	2012	12	P4	Stony Point	Abandonment chick	Released	91
767	2012	12	P4	Stony Point	Abandonment chick	Released	91
768	2012	12	P4	Stony Point	Abandonment chick	Died	4
769	2012	12	P3	Stony Point	Abandonment chick	Died	5
770	2012	12	P3	Stony Point	Abandonment chick	Died	4
771	2012	12	P4	Stony Point	Abandonment chick	Released	30
772	2012	12	P3	Stony Point	Abandonment chick	Died	18
773	2012	12	P4	Stony Point	Abandonment chick	Released	33
774	2012	12	P4	Stony Point	Abandonment chick	Died	6
775	2012	12	Blue	Stony Point	Abandonment chick	Released	129
776	2012	12	P3	Stony Point	Abandonment chick	Released	480
781	2012	12	P3	Stony Point	Abandonment chick	Died	4
782	2012	12	P3	Stony Point	Abandonment chick	Died	11
783	2012	12	P4	Stony Point	Abandonment chick	Released	21
784	2012	12	P3	Stony Point	Abandonment chick	Died	1
785	2012	12	P3	Stony Point	Abandonment chick	Died	5
786	2012	12	P4	Stony Point	Abandonment chick	Released	49
787	2012	12	P2	Stony Point	Abandonment chick	Died	5
788	2012	12	Blue	Stony Point	Abandonment chick	Died	4
789	2012	12	P2	Stony Point	Abandonment chick	Released	60
790	2012	12	P4	Stony Point	Abandonment chick	Died	140
791	2012	12	P4	Stony Point	Abandonment chick	Released	52
792	2012	12	P3	Stony Point	Abandonment chick	Died	176
793	2012	12	P4	Stony Point	Abandonment chick	Died	281
794	2012	12	P4	Stony Point	Abandonment chick	Died	26
795	2012	12	P4	Stony Point	Abandonment chick	Released	52
796	2012	12	P3	Stony Point	Abandonment chick	Released	36
797	2012	12	P4	Stony Point	Abandonment chick	Released	91
798	2012	12	P3	Stony Point	Abandonment chick	Died	8
799	2012	12	P4	Stony Point	Abandonment chick	Released	38
800	2012	12	P4	Stony Point	Abandonment chick	Died	10
801	2012	12	P3	Stony Point	Abandonment chick	Released	36
802	2012	12	P3	Stony Point	Abandonment chick	Died	19
803	2012	12	Blue	Stony Point	Abandonment chick	Died	122
804	2012	12	P2	Stony Point	Abandonment chick	Released	49
805	2012	12	P2	Stony Point	Abandonment chick	Died	22
806	2012	12	P3	Stony Point	Abandonment chick	Released	64
807	2012	12	P4	Stony Point	Abandonment chick	Released	127
808	2012	12	P4	Stony Point	Abandonment chick	Died	1
809	2012	12	P4	Stony Point	Abandonment chick	Released	38
816	2012	12	P3	Stony Point	Abandonment chick	Released	644
817	2012	12	P3	Stony Point	Abandonment chick	Released	69
818	2012	12	P4	Stony Point	Abandonment chick	Released	40
819	2012	12	P2	Stony Point	Abandonment chick	Released	85
820	2012	12	P3	Stony Point	Abandonment chick	Died	31
821	2012	12	P4	Stony Point	Abandonment chick	Released	54
822	2012	12	P3	Stony Point	Abandonment chick	Died	20
823	2012	12	P3	Stony Point	Abandonment chick	Died	7
824	2012	12	P3	Stony Point	Abandonment chick	Released	540
825	2012	12	P3	Stony Point	Abandonment chick	Died	71
826	2012	12	P4	Stony Point	Abandonment chick	Died	127
827	2012	12	P3	Stony Point	Abandonment chick	Died	181
828	2012	12	P3	Stony Point	Abandonment chick	Released	764
837	2012	12	Blue	Stony Point	Abandonment chick	Died	3
838	2012	12	Blue	Stony Point	Abandonment chick	Died	2
839	2012	12	P3	Stony Point	Abandonment chick	Released	40
840	2012	12	P4	Stony Point	Abandonment chick	Died	5
841	2012	12	P4	Stony Point	Abandonment chick	Died	74
844	2012	12	Blue	Stony Point	Abandonment chick	Released	45
845	2012	12	P3	Stony Point	Abandonment chick	Died	3
846	2012	12	P4	Stony Point	Abandonment chick	Released	31
847	2012	12	Blue	Stony Point	Abandonment chick	Released	29
848	2012	12	P4	Stony Point	Abandonment chick	Released	29
849	2012	12	P4	Stony Point	Abandonment chick	Died	12
850	2012	12	P2	Stony Point	Abandonment chick	Released	53
851	2012	12	P2	Stony Point	Abandonment chick	Released	49
852	2012	12	P2	Stony Point	Abandonment chick	Released	64
853	2012	12	P4	Stony Point	Abandonment chick	Released	24
854	2012	12	P4	Stony Point	Abandonment chick	Released	45
855	2012	12	P4	Stony Point	Abandonment chick	Died	53
856	2012	12	P3	Stony Point	Abandonment chick	Died	108
857	2012	12	P4	Stony Point	Abandonment chick	Released	38
858	2012	12	P4	Stony Point	Abandonment chick	Died	17
859	2012	12	P4	Stony Point	Abandonment chick	Died	6
860	2012	12	Blue	Stony Point	Abandonment chick	Released	31
861	2012	12	Blue	Stony Point	Abandonment chick	Released	91
862	2012	12	P4	Stony Point	Abandonment chick	Died	3
863	2012	12	P3	Stony Point	Abandonment chick	Died	38
864	2012	12	P4	Stony Point	Abandonment chick	Released	451
865	2012	12	P2	Dyer Island	Abandonment chick	Died	2
867	2012	12	P4	Stony Point	Abandonment chick	Released	43
868	2012	12	P4	Stony Point	Abandonment chick	Died	43
869	2012	12	Blue	Stony Point	Abandonment chick	Released	43
870	2012	12	P4	Stony Point	Abandonment chick	Died	24
871	2012	12	Blue	Stony Point	Abandonment chick	Died	0
872	2012	12	P4	Stony Point	Abandonment chick	Released	40
873	2012	12	P2	Stony Point	Abandonment chick	Released	43
874	2012	12	P3	Stony Point	Abandonment chick	Released	125
875	2012	12	P2	Stony Point	Abandonment chick	Died	1
876	2012	12	P4	Stony Point	Abandonment chick	Died	6
879	2012	12	P4	Stony Point	Abandonment chick	Released	34
880	2012	12	P4	Stony Point	Abandonment chick	Died	29
881	2012	12	P4	Stony Point	Abandonment chick	Released	34
882	2012	12	P4	Stony Point	Abandonment chick	Released	31
883	2012	12	P4	Stony Point	Abandonment chick	Released	53
884	2012	12	P4	Stony Point	Abandonment chick	Released	41
885	2012	12	P4	Stony Point	Abandonment chick	Released	34
886	2012	12	P4	Stony Point	Abandonment chick	Released	129
887	2012	12	P4	Stony Point	Abandonment chick	Released	49
888	2012	12	P3	Stony Point	Abandonment chick	Died	37
889	2012	12	P3	Stony Point	Abandonment chick	Released	66
890	2012	12	P4	Stony Point	Abandonment chick	Released	129
891	2012	12	P2	Stony Point	Abandonment chick	Released	49
892	2012	12	P3	Stony Point	Abandonment chick	Died	8
893	2012	12	P2	Stony Point	Abandonment chick	Died	25
894	2012	12	Blue	Stony Point	Abandonment chick	Released	25
895	2012	12	Blue	Stony Point	Abandonment chick	Released	23
896	2012	12	P4	Stony Point	Abandonment chick	Released	108
897	2012	12	P3	Stony Point	Abandonment chick	Died	46
898	2012	12	Blue	Stony Point	Abandonment chick	Released	78
899	2012	12	P4	Stony Point	Abandonment chick	Released	47
900	2012	12	P4	Stony Point	Abandonment chick	Released	47
901	2012	12	P4	Stony Point	Abandonment chick	Died	165
902	2012	12	P3	Stony Point	Abandonment chick	Released	39
903	2012	12	P3	Stony Point	Abandonment chick	Died	170
904	2012	12	P4	Stony Point	Abandonment chick	Died	170
905	2012	12	P3	Stony Point	Abandonment chick	Died	39
906	2012	12	P2	Stony Point	Abandonment chick	Released	121
907	2012	12	P3	Stony Point	Abandonment chick	Died	391
908	2012	12	Blue	Stony Point	Abandonment chick	Released	39
909	2012	12	P4	Stony Point	Abandonment chick	Released	51
910	2012	12	Blue	Stony Point	Abandonment chick	Died	39
911	2012	12	P4	Stony Point	Abandonment chick	Released	51
918	2012	12	P4	Stony Point	Abandonment chick	Died	1
919	2012	12	P4	Stony Point	Abandonment chick	Died	5
920	2012	12	Blue	Stony Point	Abandonment chick	Released	40
921	2012	12	P2	Stony Point	Abandonment chick	Released	92
922	2012	12	P2	Stony Point	Abandonment chick	Released	48
923	2012	12	P4	Stony Point	Abandonment chick	Released	40
924	2012	12	P4	Stony Point	Abandonment chick	Released	40
925	2012	12	P4	Stony Point	Abandonment chick	Released	40
926	2012	12	P3	Stony Point	Abandonment chick	Died	2
927	2012	12	P4	Stony Point	Abandonment chick	Released	29
928	2012	12	P4	Stony Point	Abandonment chick	Died	6
930	2012	12	P3	Stony Point	Abandonment chick	Released	48
931	2012	12	P4	Stony Point	Abandonment chick	Released	40
932	2012	12	P3	Stony Point	Abandonment chick	Released	61
933	2012	12	P4	Stony Point	Abandonment chick	Released	48
934	2012	12	P4	Stony Point	Abandonment chick	Released	29
935	2012	12	P4	Stony Point	Abandonment chick	Died	7
936	2012	12	P4	Stony Point	Abandonment chick	Died	8
939	2012	12	Blue	Stony Point	Abandonment chick	Released	58
940	2012	12	P4	Stony Point	Abandonment chick	Released	72
941	2012	12	P4	Stony Point	Abandonment chick	Released	26
942	2012	12	P3	Stony Point	Abandonment chick	Released	58
943	2012	12	P3	Stony Point	Abandonment chick	Released	33
944	2012	12	P4	Stony Point	Abandonment chick	Released	52
945	2012	12	P4	Stony Point	Abandonment chick	Died	164
946	2012	12	P4	Stony Point	Abandonment chick	Died	7
947	2012	12	P3	Stony Point	Abandonment chick	Died	7
948	2012	12	P4	Stony Point	Abandonment chick	Released	44
949	2012	12	Blue	Stony Point	Abandonment chick	Died	40
950	2012	12	P3	Stony Point	Abandonment chick	Released	51
951	2012	12	P3	Stony Point	Abandonment chick	Released	101
952	2012	12	P4	Stony Point	Abandonment chick	Released	44
953	2012	12	P4	Stony Point	Abandonment chick	Released	78
954	2012	12	P3	Stony Point	Abandonment chick	Released	107
5	2013	1	Blue	Stony Point	Abandonment chick	Released	25
6	2013	1	P4	Stony Point	Abandonment chick	Released	47
7	2013	1	Blue	Stony Point	Abandonment chick	Released	53
8	2013	1	Blue	Stony Point	Abandonment chick	Released	32
9	2013	1	Blue	Stony Point	Abandonment chick	Released	18
10	2013	1	P3	Stony Point	Abandonment chick	Released	18
11	2013	1	Blue	Stony Point	Abandonment chick	Released	67
12	2013	1	P4	Stony Point	Abandonment chick	Released	32
22	2013	1	Blue	Stony Point	Abandonment chick	Released	33
23	2013	1	P4	Stony Point	Abandonment chick	Released	25
27	2013	1	Blue	Stony Point	Abandonment chick	Released	66
28	2013	1	Blue	Stony Point	Abandonment chick	Released	29
29	2013	1	Blue	Stony Point	Abandonment chick	Released	675
93	2013	3	P2	Robben Island	Abandonment chick	Died	2
155	2013	5	Blue	Boulders	Abandonment chick	Released	29
195	2013	5	P3	Dyer Island	Abandonment chick	Released	31
202	2013	6	P4	Robben Island	Abandonment chick	Died	63
212	2013	6	P3	Dyer Island	Abandonment chick	Released	74
213	2013	6	P3	Dyer Island	Abandonment chick	Released	33
214	2013	6	P2	Dyer Island	Abandonment chick	Released	81
215	2013	6	P3	Dyer Island	Abandonment chick	Released	26
216	2013	6	P3	Dyer Island	Abandonment chick	Released	39
217	2013	6	P3	Dyer Island	Abandonment chick	Released	81
218	2013	6	P2	Dyer Island	Abandonment chick	Released	74
219	2013	6	P3	Dyer Island	Abandonment chick	Released	23
220	2013	6	P3	Dyer Island	Abandonment chick	Released	26
221	2013	6	P2	Dyer Island	Abandonment chick	Released	74
240	2013	6	P4	Stony Point	Abandonment chick	Released	32
250	2013	6	P2	Robben Island	Abandonment chick	Released	49
261	2013	6	P4	Stony Point	Abandonment chick	Released	61
262	2013	6	P4	Stony Point	Abandonment chick	Died	1
264	2013	6	P3	Boulders	Abandonment chick	Released	42
275	2013	7	Blue	Robben Island	Abandonment chick	Released	134
276	2013	7	P4	Stony Point	Abandonment chick	Released	35
277	2013	7	P3	Stony Point	Abandonment chick	Released	54
314	2013	8	P4	Robben Island	Abandonment chick	Released	34
327	2013	8	P4	Robben Island	Abandonment chick	Released	35
328	2013	8	P4	Robben Island	Abandonment chick	Died	19
330	2013	8	Blue	Robben Island	Abandonment chick	Released	27
331	2013	8	P4	Robben Island	Abandonment chick	Released	27
346	2013	8	P4	Stony Point	Abandonment chick	Died	8
386	2013	9	P4	Dassen Island	Abandonment chick	Released	38
387	2013	9	P4	Dassen Island	Abandonment chick	Released	38
388	2013	9	P4	Dassen Island	Abandonment chick	Released	38
389	2013	9	P4	Dassen Island	Abandonment chick	Released	15
403	2013	9	P4	Dassen Island	Abandonment chick	Released	34
404	2013	9	P4	Dassen Island	Abandonment chick	Released	34
405	2013	9	P4	Boulders	Abandonment chick	Died	1
414	2013	9	P4	Stony Point	Abandonment chick	Died	0
473	2013	10	P3	Stony Point	Abandonment chick	Released	36
487	2013	10	P4	Stony Point	Abandonment chick	Released	41
499	2013	10	Blue	Robben Island	Abandonment chick	Released	59
501	2013	10	P3	Stony Point	Abandonment chick	Released	44
505	2013	10	P4	Boulders	Abandonment chick	Released	55
509	2013	10	P4	Stony Point	Abandonment chick	Died	10
510	2013	10	P4	Stony Point	Abandonment chick	Died	6
511	2013	10	P4	Stony Point	Abandonment chick	Released	407
512	2013	10	P3	Stony Point	Abandonment chick	Released	38
513	2013	10	P3	Stony Point	Abandonment chick	Released	38
520	2013	11	P3	Stony Point	Abandonment chick	Released	53
522	2013	11	P2	Robben Island	Abandonment chick	Released	49
523	2013	11	P4	Robben Island	Abandonment chick	Released	30
524	2013	11	P1	Stony Point	Abandonment chick	Released	97
529	2013	11	P4	Stony Point	Abandonment chick	Released	34
541	2013	11	P2	Stony Point	Abandonment chick	Released	90
542	2013	11	P2	Stony Point	Abandonment chick	Died	81
544	2013	11	P3	Stony Point	Abandonment chick	Died	131
545	2013	11	P2	Stony Point	Abandonment chick	Released	43
546	2013	11	P3	Stony Point	Abandonment chick	Released	47
547	2013	11	P3	Stony Point	Abandonment chick	Released	364
548	2013	11	P3	Stony Point	Abandonment chick	Released	40
549	2013	11	P4	Stony Point	Abandonment chick	Released	64
555	2013	11	Blue	Dyer Island	Abandonment chick	Released	39
556	2013	11	Blue	Dyer Island	Abandonment chick	Released	56
557	2013	11	P4	Dyer Island	Abandonment chick	Released	88
558	2013	11	P3	Dyer Island	Abandonment chick	Released	56
559	2013	11	P4	Stony Point	Abandonment chick	Released	44
560	2013	11	P3	Stony Point	Abandonment chick	Released	89
561	2013	11	P2	Stony Point	Abandonment chick	Released	32
562	2013	11	P2	Stony Point	Abandonment chick	Died	0
563	2013	11	P2	Stony Point	Abandonment chick	Released	123
564	2013	11	P4	Stony Point	Abandonment chick	Released	110
565	2013	11	P2	Stony Point	Abandonment chick	Released	75
566	2013	11	P2	Stony Point	Abandonment chick	Died	51
568	2013	11	P4	Stony Point	Abandonment chick	Released	123
569	2013	11	P4	Stony Point	Abandonment chick	Released	44
570	2013	11	P3	Stony Point	Abandonment chick	Released	54
571	2013	11	P3	Stony Point	Abandonment chick	Released	96
572	2013	11	P3	Stony Point	Abandonment chick	Died	42
573	2013	11	P3	Stony Point	Abandonment chick	Died	18
574	2013	11	P3	Stony Point	Abandonment chick	Released	47
575	2013	11	P3	Stony Point	Abandonment chick	Died	5
578	2013	11	P1	Stony Point	Abandonment chick	Released	122
579	2013	11	P1	Stony Point	Abandonment chick	Died	59
580	2013	11	P4	Stony Point	Abandonment chick	Released	53
581	2013	11	P3	Stony Point	Abandonment chick	Released	57
582	2013	11	P3	Stony Point	Abandonment chick	Released	74
585	2013	11	P1	Stony Point	Abandonment chick	Died	35
586	2013	11	P2	Stony Point	Abandonment chick	Released	70
587	2013	11	P2	Stony Point	Abandonment chick	Died	90
588	2013	11	P3	Stony Point	Abandonment chick	Died	92
589	2013	11	P3	Stony Point	Abandonment chick	Released	56
590	2013	11	P3	Stony Point	Abandonment chick	Released	63
591	2013	11	P4	Stony Point	Abandonment chick	Died	2
592	2013	11	P3	Stony Point	Abandonment chick	Died	8
593	2013	11	P3	Stony Point	Abandonment chick	Died	74
594	2013	11	P3	Stony Point	Abandonment chick	Released	84
595	2013	11	P4	Stony Point	Abandonment chick	Released	56
596	2013	11	P4	Stony Point	Abandonment chick	Released	56
597	2013	11	P4	Stony Point	Abandonment chick	Released	464
598	2013	11	P4	Stony Point	Abandonment chick	Released	35
599	2013	11	P4	Stony Point	Abandonment chick	Released	94
600	2013	11	P4	Stony Point	Abandonment chick	Released	35
602	2013	11	P4	Robben Island	Abandonment chick	Released	45
603	2013	11	P3	Robben Island	Abandonment chick	Released	38
604	2013	11	P4	Robben Island	Abandonment chick	Died	6
605	2013	11	P4	Robben Island	Abandonment chick	Released	84
606	2013	11	P4	Robben Island	Abandonment chick	Released	80
607	2013	11	P4	Robben Island	Abandonment chick	Released	135
608	2013	11	P4	Robben Island	Abandonment chick	Released	30
609	2013	11	P4	Robben Island	Abandonment chick	Died	26
610	2013	11	Blue	Robben Island	Abandonment chick	Released	30
612	2013	11	P1	Stony Point	Abandonment chick	Released	78
613	2013	11	P2	Stony Point	Abandonment chick	Released	82
614	2013	11	P3	Stony Point	Abandonment chick	Died	26
615	2013	11	P2	Stony Point	Abandonment chick	Died	4
616	2013	11	P3	Stony Point	Abandonment chick	Released	33
617	2013	11	P4	Stony Point	Abandonment chick	Released	33
618	2013	11	P4	Stony Point	Abandonment chick	Died	4
619	2013	11	P4	Stony Point	Abandonment chick	Released	40
620	2013	11	P3	Stony Point	Abandonment chick	Released	50
621	2013	11	P3	Stony Point	Abandonment chick	Released	54
622	2013	11	P2	Stony Point	Abandonment chick	Released	83
623	2013	11	P3	Stony Point	Abandonment chick	Died	2
624	2013	11	P3	Stony Point	Abandonment chick	Released	47
625	2013	11	P3	Stony Point	Abandonment chick	Released	106
626	2013	11	P3	Stony Point	Abandonment chick	Released	47
627	2013	11	P4	Stony Point	Abandonment chick	Died	4
629	2013	11	Blue	Dyer Island	Abandonment chick	Released	91
630	2013	11	Blue	Dyer Island	Abandonment chick	Died	33
631	2013	11	P4	Dyer Island	Abandonment chick	Released	81
632	2013	11	Blue	Dyer Island	Abandonment chick	Released	53
634	2013	11	P3	Stony Point	Abandonment chick	Died	1
635	2013	11	P4	Stony Point	Abandonment chick	Released	117
636	2013	11	P4	Stony Point	Abandonment chick	Released	41
637	2013	11	P4	Stony Point	Abandonment chick	Released	38
638	2013	11	P3	Stony Point	Abandonment chick	Released	55
639	2013	11	P3	Stony Point	Abandonment chick	Released	41
640	2013	11	P3	Stony Point	Abandonment chick	Released	124
641	2013	11	P3	Stony Point	Abandonment chick	Released	62
642	2013	11	P3	Stony Point	Abandonment chick	Died	1
643	2013	11	P4	Stony Point	Abandonment chick	Released	52
644	2013	11	P4	Stony Point	Abandonment chick	Released	151
645	2013	11	P4	Stony Point	Abandonment chick	Released	31
650	2013	11	P4	Stony Point	Abandonment chick	Died	1
651	2013	11	P4	Stony Point	Abandonment chick	Released	77
652	2013	11	P4	Stony Point	Abandonment chick	Released	35
653	2013	11	P4	Stony Point	Abandonment chick	Released	35
654	2013	11	P3	Stony Point	Abandonment chick	Released	87
655	2013	11	P3	Stony Point	Abandonment chick	Released	77
656	2013	11	P3	Stony Point	Abandonment chick	Died	14
657	2013	11	P4	Stony Point	Abandonment chick	Released	38
658	2013	11	P4	Stony Point	Abandonment chick	Died	52
659	2013	11	P3	Stony Point	Abandonment chick	Released	49
660	2013	11	P3	Stony Point	Abandonment chick	Released	450
661	2013	11	Blue	Stony Point	Abandonment chick	Released	87
662	2013	11	P3	Stony Point	Abandonment chick	Released	42
663	2013	11	P3	Stony Point	Abandonment chick	Released	73
664	2013	11	P3	Stony Point	Abandonment chick	Released	108
665	2013	11	P3	Stony Point	Abandonment chick	Released	63
666	2013	11	P4	Stony Point	Abandonment chick	Released	38
667	2013	11	P3	Stony Point	Abandonment chick	Released	45
668	2013	11	P4	Stony Point	Abandonment chick	Released	38
669	2013	11	P4	Stony Point	Abandonment chick	Released	49
670	2013	11	P4	Stony Point	Abandonment chick	Died	16
671	2013	11	P4	Stony Point	Abandonment chick	Released	35
672	2013	11	P4	Stony Point	Abandonment chick	Died	3
673	2013	11	P4	Stony Point	Abandonment chick	Died	3
674	2013	11	P3	Stony Point	Abandonment chick	Died	36
675	2013	11	P3	Stony Point	Abandonment chick	Released	66
676	2013	11	Blue	Stony Point	Abandonment chick	Released	91
677	2013	11	P4	Stony Point	Abandonment chick	Released	35
678	2013	11	P4	Stony Point	Abandonment chick	Released	28
679	2013	11	P4	Stony Point	Abandonment chick	Died	3
684	2013	11	P3	Stony Point	Abandonment chick	Died	15
685	2013	11	P4	Stony Point	Abandonment chick	Released	48
686	2013	11	P4	Stony Point	Abandonment chick	Released	27
687	2013	11	P2	Stony Point	Abandonment chick	Released	44
688	2013	11	P4	Stony Point	Abandonment chick	Released	48
689	2013	11	P4	Stony Point	Abandonment chick	Died	0
690	2013	11	Blue	Stony Point	Abandonment chick	Released	20
691	2013	11	P4	Stony Point	Abandonment chick	Released	111
692	2013	11	P3	Stony Point	Abandonment chick	Died	5
693	2013	11	P4	Stony Point	Abandonment chick	Released	32
694	2013	11	P4	Stony Point	Abandonment chick	Died	216
695	2013	11	P4	Stony Point	Abandonment chick	Released	35
696	2013	11	P4	Stony Point	Abandonment chick	Released	88
697	2013	11	P4	Stony Point	Abandonment chick	Released	386
698	2013	11	P3	Stony Point	Abandonment chick	Died	43
699	2013	11	P4	Stony Point	Abandonment chick	Released	35
700	2013	11	P4	Stony Point	Abandonment chick	Died	1
701	2013	11	Blue	Stony Point	Abandonment chick	Released	25
702	2013	11	P3	Stony Point	Abandonment chick	Released	49
703	2013	11	P4	Stony Point	Abandonment chick	Released	75
704	2013	11	P3	Stony Point	Abandonment chick	Died	24
705	2013	11	P3	Stony Point	Abandonment chick	Died	2
706	2013	11	P3	Stony Point	Abandonment chick	Released	49
707	2013	11	P4	Stony Point	Abandonment chick	Died	2
708	2013	11	P4	Stony Point	Abandonment chick	Died	1
709	2013	11	P4	Stony Point	Abandonment chick	Died	3
710	2013	11	P4	Stony Point	Abandonment chick	Released	32
711	2013	11	P4	Stony Point	Abandonment chick	Released	32
712	2013	11	P4	Stony Point	Abandonment chick	Released	28
713	2013	11	P4	Stony Point	Abandonment chick	Released	32
714	2013	11	P4	Stony Point	Abandonment chick	Released	25
715	2013	11	Blue	Stony Point	Abandonment chick	Released	98
718	2013	11	P4	Dyer Island	Abandonment chick	Released	45
719	2013	11	Blue	Dyer Island	Abandonment chick	Released	24
721	2013	12	P2	Stony Point	Abandonment chick	Died	8
722	2013	12	P4	Stony Point	Abandonment chick	Died	75
723	2013	12	P4	Stony Point	Abandonment chick	Released	68
724	2013	12	P4	Stony Point	Abandonment chick	Released	137
725	2013	12	Blue	Stony Point	Abandonment chick	Released	30
728	2013	12	P2	Stony Point	Abandonment chick	Released	80
729	2013	12	P3	Stony Point	Abandonment chick	Died	5
730	2013	12	P2	Stony Point	Abandonment chick	Released	80
731	2013	12	P4	Stony Point	Abandonment chick	Died	3
732	2013	12	P3	Stony Point	Abandonment chick	Released	406
733	2013	12	P2	Stony Point	Abandonment chick	Died	4
734	2013	12	P4	Stony Point	Abandonment chick	Released	35
735	2013	12	P4	Stony Point	Abandonment chick	Released	28
736	2013	12	P4	Stony Point	Abandonment chick	Released	84
737	2013	12	P3	Stony Point	Abandonment chick	Released	45
738	2013	12	P3	Stony Point	Abandonment chick	Died	70
739	2013	12	P2	Stony Point	Abandonment chick	Released	59
740	2013	12	P4	Stony Point	Abandonment chick	Died	61
741	2013	12	P4	Stony Point	Abandonment chick	Died	3
742	2013	12	P4	Stony Point	Abandonment chick	Released	80
743	2013	12	P3	Stony Point	Abandonment chick	Released	436
744	2013	12	P3	Stony Point	Abandonment chick	Released	94
745	2013	12	P3	Stony Point	Abandonment chick	Released	59
746	2013	12	P4	Stony Point	Abandonment chick	Released	45
747	2013	12	P4	Stony Point	Abandonment chick	Released	42
748	2013	12	P4	Stony Point	Abandonment chick	Released	28
749	2013	12	P4	Stony Point	Abandonment chick	Released	42
750	2013	12	P4	Stony Point	Abandonment chick	Released	42
751	2013	12	P4	Stony Point	Abandonment chick	Released	94
752	2013	12	P4	Stony Point	Abandonment chick	Released	80
753	2013	12	P4	Stony Point	Abandonment chick	Died	10
754	2013	12	P4	Stony Point	Abandonment chick	Released	45
755	2013	12	P3	Stony Point	Abandonment chick	Released	107
756	2013	12	P3	Stony Point	Abandonment chick	Released	73
758	2013	12	P4	Stony Point	Abandonment chick	Released	338
759	2013	12	P2	Stony Point	Abandonment chick	Released	76
760	2013	12	P3	Stony Point	Abandonment chick	Released	72
761	2013	12	P3	Stony Point	Abandonment chick	Released	76
762	2013	12	P4	Stony Point	Abandonment chick	Released	65
763	2013	12	P4	Stony Point	Abandonment chick	Released	72
764	2013	12	P3	Stony Point	Abandonment chick	Died	36
765	2013	12	P4	Stony Point	Abandonment chick	Released	41
766	2013	12	P2	Stony Point	Abandonment chick	Released	106
767	2013	12	P3	Stony Point	Abandonment chick	Released	69
768	2013	12	P4	Stony Point	Abandonment chick	Died	38
769	2013	12	P3	Stony Point	Abandonment chick	Released	69
770	2013	12	P4	Stony Point	Abandonment chick	Died	2
771	2013	12	P2	Stony Point	Abandonment chick	Died	22
772	2013	12	P3	Stony Point	Abandonment chick	Died	75
773	2013	12	P3	Stony Point	Abandonment chick	Died	11
774	2013	12	P3	Stony Point	Abandonment chick	Died	41
775	2013	12	P4	Stony Point	Abandonment chick	Released	41
776	2013	12	P4	Stony Point	Abandonment chick	Released	44
777	2013	12	P4	Stony Point	Abandonment chick	Released	37
779	2013	12	P4	Stony Point	Abandonment chick	Released	56
780	2013	12	P4	Stony Point	Abandonment chick	Released	67
781	2013	12	Blue	Stony Point	Abandonment chick	Released	63
782	2013	12	P3	Stony Point	Abandonment chick	Released	46
783	2013	12	P4	Stony Point	Abandonment chick	Released	32
784	2013	12	P3	Stony Point	Abandonment chick	Released	67
785	2013	12	P4	Stony Point	Abandonment chick	Died	6
786	2013	12	P4	Stony Point	Abandonment chick	Died	7
787	2013	12	Blue	Stony Point	Abandonment chick	Released	35
788	2013	12	P3	Stony Point	Abandonment chick	Released	138
789	2013	12	P4	Stony Point	Abandonment chick	Released	91
790	2013	12	P4	Stony Point	Abandonment chick	Released	18
791	2013	12	P4	Stony Point	Abandonment chick	Released	81
792	2013	12	Blue	Stony Point	Abandonment chick	Released	70
793	2013	12	Blue	Stony Point	Abandonment chick	Released	28
794	2013	12	P4	Stony Point	Abandonment chick	Released	56
795	2013	12	P4	Stony Point	Abandonment chick	Released	35
796	2013	12	P4	Stony Point	Abandonment chick	Released	32
797	2013	12	P4	Stony Point	Abandonment chick	Released	74
798	2013	12	P4	Stony Point	Abandonment chick	Released	39
799	2013	12	P4	Stony Point	Abandonment chick	Released	56
800	2013	12	P4	Stony Point	Abandonment chick	Released	42
801	2013	12	P3	Stony Point	Abandonment chick	Released	32
802	2013	12	P4	Stony Point	Abandonment chick	Died	20
803	2013	12	P4	Stony Point	Abandonment chick	Released	53
804	2013	12	P4	Stony Point	Abandonment chick	Released	35
805	2013	12	P3	Stony Point	Abandonment chick	Released	67
806	2013	12	P4	Stony Point	Abandonment chick	Released	46
807	2013	12	P3	Stony Point	Abandonment chick	Released	67
808	2013	12	P4	Stony Point	Abandonment chick	Released	56
809	2013	12	P4	Stony Point	Abandonment chick	Released	98
810	2013	12	P3	Stony Point	Abandonment chick	Released	74
811	2013	12	P4	Stony Point	Abandonment chick	Died	0
814	2013	12	P4	Stony Point	Abandonment chick	Released	429
815	2013	12	Blue	Stony Point	Abandonment chick	Released	66
816	2013	12	P4	Stony Point	Abandonment chick	Released	436
817	2013	12	P4	Stony Point	Abandonment chick	Released	42
818	2013	12	P4	Stony Point	Abandonment chick	Released	73
819	2013	12	P4	Stony Point	Abandonment chick	Died	28
820	2013	12	P4	Stony Point	Abandonment chick	Released	49
821	2013	12	P4	Stony Point	Abandonment chick	Released	87
822	2013	12	P4	Stony Point	Abandonment chick	Released	114
823	2013	12	P4	Stony Point	Abandonment chick	Released	66
824	2013	12	Blue	Stony Point	Abandonment chick	Died	4
825	2013	12	P4	Stony Point	Abandonment chick	Released	35
826	2013	12	P3	Stony Point	Abandonment chick	Released	107
827	2013	12	P4	Stony Point	Abandonment chick	Released	38
828	2013	12	P2	Stony Point	Abandonment chick	Released	77
829	2013	12	P3	Stony Point	Abandonment chick	Died	3
830	2013	12	P3	Stony Point	Abandonment chick	Released	66
831	2013	12	P3	Stony Point	Abandonment chick	Released	70
832	2013	12	P3	Stony Point	Abandonment chick	Released	49
833	2013	12	P3	Stony Point	Abandonment chick	Released	94
834	2013	12	P2	Stony Point	Abandonment chick	Released	107
835	2013	12	P4	Stony Point	Abandonment chick	Released	45
836	2013	12	P3	Stony Point	Abandonment chick	Released	64
837	2013	12	P3	Stony Point	Abandonment chick	Released	66
838	2013	12	P3	Stony Point	Abandonment chick	Released	49
839	2013	12	P4	Stony Point	Abandonment chick	Died	10
840	2013	12	P3	Stony Point	Abandonment chick	Died	32
841	2013	12	P4	Stony Point	Abandonment chick	Released	64
842	2013	12	P4	Stony Point	Abandonment chick	Died	6
843	2013	12	P3	Stony Point	Abandonment chick	Released	31
844	2013	12	Blue	Stony Point	Abandonment chick	Released	38
845	2013	12	P4	Stony Point	Abandonment chick	Released	31
846	2013	12	P4	Stony Point	Abandonment chick	Released	49
847	2013	12	P4	Stony Point	Abandonment chick	Released	63
848	2013	12	P4	Stony Point	Abandonment chick	Released	114
849	2013	12	P3	Stony Point	Abandonment chick	Released	87
850	2013	12	P4	Stony Point	Abandonment chick	Died	38
851	2013	12	P4	Stony Point	Abandonment chick	Released	66
852	2013	12	P3	Stony Point	Abandonment chick	Released	52
853	2013	12	Blue	Stony Point	Abandonment chick	Released	38
854	2013	12	P4	Stony Point	Abandonment chick	Released	38
855	2013	12	P4	Stony Point	Abandonment chick	Released	28
856	2013	12	P3	Stony Point	Abandonment chick	Died	8
857	2013	12	P3	Stony Point	Abandonment chick	Released	38
858	2013	12	P4	Stony Point	Abandonment chick	Released	64
859	2013	12	P3	Stony Point	Abandonment chick	Released	100
860	2013	12	P3	Stony Point	Abandonment chick	Released	70
861	2013	12	P3	Stony Point	Abandonment chick	Died	15
862	2013	12	P3	Stony Point	Abandonment chick	Released	66
863	2013	12	P3	Stony Point	Abandonment chick	Released	66
864	2013	12	P3	Stony Point	Abandonment chick	Released	492
865	2013	12	Blue	Stony Point	Abandonment chick	Released	28
866	2013	12	P2	Stony Point	Abandonment chick	Released	73
867	2013	12	P2	Stony Point	Abandonment chick	Released	107
868	2013	12	Blue	Stony Point	Abandonment chick	Released	42
869	2013	12	P3	Stony Point	Abandonment chick	Died	112
870	2013	12	P4	Stony Point	Abandonment chick	Released	49
871	2013	12	P3	Stony Point	Abandonment chick	Released	59
872	2013	12	P4	Stony Point	Abandonment chick	Died	29
873	2013	12	P3	Stony Point	Abandonment chick	Released	77
874	2013	12	P3	Stony Point	Abandonment chick	Died	0
878	2013	12	Blue	Dyer Island	Abandonment chick	Released	16
879	2013	12	Blue	Dyer Island	Abandonment chick	Released	16
880	2013	12	P4	Dyer Island	Abandonment chick	Released	20
881	2013	12	P4	Dyer Island	Abandonment chick	Died	17
882	2013	12	P4	Dyer Island	Abandonment chick	Died	22
883	2013	12	P4	Dyer Island	Abandonment chick	Released	51
884	2013	12	P4	Dyer Island	Abandonment chick	Released	69
885	2013	12	P3	Stony Point	Abandonment chick	Died	1
886	2013	12	P3	Stony Point	Abandonment chick	Died	60
887	2013	12	Blue	Boulders	Abandonment chick	Released	97
888	2013	12	P4	Stony Point	Abandonment chick	Released	104
889	2013	12	P4	Stony Point	Abandonment chick	Released	104
890	2013	12	Blue	Stony Point	Abandonment chick	Released	84
891	2013	12	Blue	Stony Point	Abandonment chick	Died	20
892	2013	12	P4	Stony Point	Abandonment chick	Released	32
893	2013	12	P4	Stony Point	Abandonment chick	Released	97
894	2013	12	P2	Stony Point	Abandonment chick	Died	53
895	2013	12	P4	Stony Point	Abandonment chick	Released	74
896	2013	12	Blue	Stony Point	Abandonment chick	Released	125
899	2013	12	P4	Stony Point	Abandonment chick	Released	63
900	2013	12	P4	Stony Point	Abandonment chick	Released	60
901	2013	12	P4	Stony Point	Abandonment chick	Died	7
902	2013	12	P4	Stony Point	Abandonment chick	Released	63
903	2013	12	P4	Stony Point	Abandonment chick	Died	29
904	2013	12	P4	Stony Point	Abandonment chick	Died	35
905	2013	12	P4	Stony Point	Abandonment chick	Released	396
906	2013	12	P4	Stony Point	Abandonment chick	Released	25
907	2013	12	P4	Stony Point	Abandonment chick	Released	84
908	2013	12	P4	Stony Point	Abandonment chick	Released	32
909	2013	12	P4	Stony Point	Abandonment chick	Released	42
911	2013	12	P4	Dyer Island	Abandonment chick	Released	49
912	2013	12	P4	Dyer Island	Abandonment chick	Released	63
915	2013	12	P4	Stony Point	Abandonment chick	Released	29
916	2013	12	P4	Stony Point	Abandonment chick	Released	15
917	2013	12	P2	Stony Point	Abandonment chick	Died	70
918	2013	12	P2	Stony Point	Abandonment chick	Released	88
919	2013	12	P3	Stony Point	Abandonment chick	Died	1
920	2013	12	P4	Stony Point	Abandonment chick	Released	67
921	2013	12	P4	Stony Point	Abandonment chick	Died	1
922	2013	12	P4	Stony Point	Abandonment chick	Died	16
923	2013	12	P4	Stony Point	Abandonment chick	Released	57
924	2013	12	P3	Stony Point	Abandonment chick	Released	101
925	2013	12	P4	Stony Point	Abandonment chick	Died	7
926	2013	12	Blue	Stony Point	Abandonment chick	Released	46
927	2013	12	P4	Stony Point	Abandonment chick	Released	43
932	2013	12	Blue	Stony Point	Abandonment chick	Died	0
933	2013	12	P4	Stony Point	Abandonment chick	Released	24
934	2013	12	Blue	Stony Point	Abandonment chick	Released	35
935	2013	12	P4	Stony Point	Abandonment chick	Released	52
936	2013	12	P4	Stony Point	Abandonment chick	Died	59
937	2013	12	P4	Stony Point	Abandonment chick	Released	42
938	2013	12	Blue	Stony Point	Abandonment chick	Released	42
939	2013	12	P4	Stony Point	Abandonment chick	Released	59
940	2013	12	P4	Stony Point	Abandonment chick	Released	17
941	2013	12	P4	Stony Point	Abandonment chick	Died	1
942	2013	12	P4	Stony Point	Abandonment chick	Released	45
943	2013	12	Blue	Stony Point	Abandonment chick	Released	28
944	2013	12	P4	Stony Point	Abandonment chick	Released	59
945	2013	12	P4	Stony Point	Abandonment chick	Released	24
946	2013	12	P4	Stony Point	Abandonment chick	Released	107
947	2013	12	P3	Stony Point	Abandonment chick	Released	127
948	2013	12	P4	Stony Point	Abandonment chick	Died	12
949	2013	12	Blue	Stony Point	Abandonment chick	Released	80
950	2013	12	P4	Stony Point	Abandonment chick	Released	38
951	2013	12	P4	Stony Point	Abandonment chick	Died	70
952	2013	12	P3	Stony Point	Abandonment chick	Died	56
953	2013	12	P4	Stony Point	Abandonment chick	Released	70
954	2013	12	P4	Stony Point	Abandonment chick	Released	28
959	2013	12	P4	Dyer Island	Abandonment chick	Released	65
960	2013	12	P4	Dyer Island	Abandonment chick	Released	41
961	2013	12	P3	Dyer Island	Abandonment chick	Released	92
962	2013	12	P4	Dyer Island	Abandonment chick	Released	51
964	2013	12	Blue	Stony Point	Abandonment chick	Released	146
965	2013	12	P4	Stony Point	Abandonment chick	Released	39
966	2013	12	P4	Stony Point	Abandonment chick	Released	56
967	2013	12	Blue	Stony Point	Abandonment chick	Released	21
968	2013	12	Blue	Stony Point	Abandonment chick	Died	15
969	2013	12	P4	Stony Point	Abandonment chick	Released	25
970	2013	12	Blue	Stony Point	Abandonment chick	Released	63
971	2013	12	P4	Stony Point	Abandonment chick	Released	32
972	2013	12	P4	Stony Point	Abandonment chick	Released	49
973	2013	12	P4	Stony Point	Abandonment chick	Released	21
974	2013	12	P4	Stony Point	Abandonment chick	Released	39
975	2013	12	Blue	Stony Point	Abandonment chick	Released	53
976	2013	12	P4	Stony Point	Abandonment chick	Released	32
977	2013	12	P4	Stony Point	Abandonment chick	Released	39
978	2013	12	P4	Stony Point	Abandonment chick	Released	21
979	2013	12	P3	Stony Point	Abandonment chick	Released	77
980	2013	12	P4	Stony Point	Abandonment chick	Released	32
981	2013	12	Blue	Stony Point	Abandonment chick	Released	25
982	2013	12	Blue	Stony Point	Abandonment chick	Released	25
983	2013	12	P2	Stony Point	Abandonment chick	Released	77
984	2013	12	P3	Stony Point	Abandonment chick	Died	1
985	2013	12	P3	Stony Point	Abandonment chick	Released	63
986	2013	12	P2	Stony Point	Abandonment chick	Released	77
988	2013	12	P4	Stony Point	Abandonment chick	Died	36
989	2013	12	Blue	Stony Point	Abandonment chick	Released	52
990	2013	12	Blue	Stony Point	Abandonment chick	Released	50
991	2013	12	P4	Stony Point	Abandonment chick	Released	56
992	2013	12	P4	Stony Point	Abandonment chick	Released	114
993	2013	12	P4	Stony Point	Abandonment chick	Released	28
994	2013	12	P4	Stony Point	Abandonment chick	Died	38
995	2013	12	Blue	Stony Point	Abandonment chick	Released	38
996	2013	12	P4	Stony Point	Abandonment chick	Released	56
997	2013	12	P4	Stony Point	Abandonment chick	Released	28
998	2013	12	P4	Stony Point	Abandonment chick	Died	1
999	2013	12	P4	Stony Point	Abandonment chick	Released	114
1000	2013	12	P2	Stony Point	Abandonment chick	Released	46
1001	2013	12	P4	Stony Point	Abandonment chick	Released	28
1002	2013	12	P4	Stony Point	Abandonment chick	Released	83
1003	2013	12	P4	Stony Point	Abandonment chick	Released	70
1004	2013	12	P2	Stony Point	Abandonment chick	Died	87
1005	2013	12	P4	Stony Point	Abandonment chick	Released	32
1006	2013	12	P4	Stony Point	Abandonment chick	Released	25
1007	2013	12	P4	Stony Point	Abandonment chick	Released	21
1008	2013	12	Blue	Stony Point	Abandonment chick	Died	12
1009	2013	12	P4	Stony Point	Abandonment chick	Released	53
1016	2013	12	P4	Stony Point	Abandonment chick	Released	66
1017	2013	12	P4	Stony Point	Abandonment chick	Died	17
1018	2013	12	Blue	Stony Point	Abandonment chick	Released	66
1019	2013	12	Blue	Stony Point	Abandonment chick	Released	21
1020	2013	12	P4	Stony Point	Abandonment chick	Released	31
1021	2013	12	Blue	Stony Point	Abandonment chick	Released	28
1022	2013	12	P4	Stony Point	Abandonment chick	Released	28
87	2014	3	P0	Boulders	Abandonment chick	Died	0
131	2014	4	P0	Stony Point	Abandonment chick	Died	6
137	2014	4	P2	Dyer Island	Abandonment chick	Released	42
138	2014	4	P2	Dyer Island	Abandonment chick	Released	70
141	2014	4	P1	Stony Point	Abandonment chick	Died	0
156	2014	4	P0	Stony Point	Abandonment chick	Died	0
158	2014	4	P4	Dassen Island	Abandonment chick	Released	49
159	2014	4	P4	Dassen Island	Abandonment chick	Released	49
160	2014	4	P2	Dassen Island	Abandonment chick	Released	127
165	2014	5	P0	Stony Point	Abandonment chick	Released	80
168	2014	5	P0	Stony Point	Abandonment chick	Died	0
191	2014	5	P4	Robben Island	Abandonment chick	Released	34
192	2014	5	P4	Robben Island	Abandonment chick	Released	90
213	2014	5	P2	Boulders	Abandonment chick	Released	80
218	2014	5	P2	Stony Point	Abandonment chick	Released	65
227	2014	5	P1	Stony Point	Abandonment chick	Died	0
247	2014	6	P3	Stony Point	Abandonment chick	Released	43
254	2014	6	P2	Boulders	Abandonment chick	Died	0
308	2014	7	P4	Robben Island	Abandonment chick	Released	38
311	2014	7	P4	Dyer Island	Abandonment chick	Released	52
312	2014	7	P4	Dyer Island	Abandonment chick	Released	72
328	2014	7	P2	Stony Point	Abandonment chick	Released	85
330	2014	7	P2	Stony Point	Abandonment chick	Died	0
363	2014	7	P3	Stony Point	Abandonment chick	Released	49
364	2014	7	P4	Stony Point	Abandonment chick	Released	70
389	2014	8	P4	Dassen Island	Abandonment chick	Released	34
400	2014	8	P4	Stony Point	Abandonment chick	Died	50
401	2014	8	P4	Stony Point	Abandonment chick	Died	3
409	2014	8	P1	Robben Island	Abandonment chick	Released	70
413	2014	9	P2	Robben Island	Abandonment chick	Released	73
414	2014	9	P2	Robben Island	Abandonment chick	Released	60
425	2014	9	P2	Robben Island	Abandonment chick	Released	90
426	2014	9	P2	Robben Island	Abandonment chick	Released	100
427	2014	9	P2	Robben Island	Abandonment chick	Released	76
428	2014	9	P2	Robben Island	Abandonment chick	Released	76
429	2014	9	P2	Robben Island	Abandonment chick	Released	71
430	2014	9	P2	Robben Island	Abandonment chick	Released	50
431	2014	9	Blue	Robben Island	Abandonment chick	Released	104
462	2014	9	P4	Dassen Island	Abandonment chick	Died	11
463	2014	9	P4	Dassen Island	Abandonment chick	Released	27
464	2014	9	P4	Stony Point	Abandonment chick	Released	112
467	2014	9	Blue	Robben Island	Abandonment chick	Released	42
468	2014	9	P4	Robben Island	Abandonment chick	Released	27
469	2014	9	P4	Robben Island	Abandonment chick	Released	20
484	2014	9	Blue	Stony Point	Abandonment chick	Released	48
485	2014	9	P4	Stony Point	Abandonment chick	Released	56
501	2014	10	P4	Robben Island	Abandonment chick	Released	43
502	2014	10	P4	Robben Island	Abandonment chick	Released	22
512	2014	10	P0	Stony Point	Abandonment chick	Released	128
513	2014	10	P2	Stony Point	Abandonment chick	Died	0
519B	2014	10	P3	Stony Point	Abandonment chick	Released	42
520	2014	10	P3	Stony Point	Abandonment chick	Released	46
532	2014	10	Blue	Robben Island	Abandonment chick	Released	29
533	2014	10	P4	Robben Island	Abandonment chick	Released	29
534	2014	10	P2	Stony Point	Abandonment chick	Died	1
535	2014	10	P4	Stony Point	Abandonment chick	Released	43
536	2014	10	P4	Stony Point	Abandonment chick	Released	33
537	2014	10	P4	Stony Point	Abandonment chick	Released	33
538	2014	10	P4	Stony Point	Abandonment chick	Released	61
539	2014	10	Blue	Stony Point	Abandonment chick	Released	39
542	2014	10	P1	Stony Point	Abandonment chick	Released	61
543	2014	10	P1	Stony Point	Abandonment chick	Released	78
547	2014	10	P4	Robben Island	Abandonment chick	Released	21
548	2014	10	Blue	Boulders	Abandonment chick	Died	0
549	2014	10	P2	Stony Point	Abandonment chick	Released	66
550	2014	10	P4	Stony Point	Abandonment chick	Released	38
551	2014	10	P3	Stony Point	Abandonment chick	Released	41
556	2014	10	P2	Stony Point	Abandonment chick	Released	53
557	2014	10	P4	Stony Point	Abandonment chick	Released	35
558	2014	10	P4	Stony Point	Abandonment chick	Died	23
559	2014	10	P4	Stony Point	Abandonment chick	Released	21
560	2014	10	P3	Stony Point	Abandonment chick	Released	31
561	2014	10	P4	Stony Point	Abandonment chick	Released	24
562	2014	10	P3	Stony Point	Abandonment chick	Released	31
563	2014	10	P3	Stony Point	Abandonment chick	Released	35
564	2014	10	P2	Stony Point	Abandonment chick	Released	79
565	2014	10	P2	Stony Point	Abandonment chick	Released	55
566	2014	10	P2	Stony Point	Abandonment chick	Died	10
567	2014	10	P2	Stony Point	Abandonment chick	Died	17
568	2014	10	P4	Stony Point	Abandonment chick	Released	72
569	2014	10	P3	Stony Point	Abandonment chick	Released	69
570	2014	10	P3	Stony Point	Abandonment chick	Released	44
571	2014	10	P3	Stony Point	Abandonment chick	Released	41
572	2014	10	P2	Stony Point	Abandonment chick	Released	55
574	2014	10	P2	Stony Point	Abandonment chick	Released	68
575	2014	10	P2	Stony Point	Abandonment chick	Released	61
576	2014	10	P2	Stony Point	Abandonment chick	Died	17
577	2014	10	P3	Stony Point	Abandonment chick	Released	43
578	2014	10	P3	Stony Point	Abandonment chick	Died	11
579	2014	10	P3	Stony Point	Abandonment chick	Died	1
580	2014	10	P2	Stony Point	Abandonment chick	Released	43
582	2014	10	P2	Stony Point	Abandonment chick	Released	53
583	2014	10	P3	Stony Point	Abandonment chick	Released	153
584	2014	10	P4	Stony Point	Abandonment chick	Released	35
588	2014	11	Blue	Stony Point	Abandonment chick	Died	6
589	2014	11	P3	Stony Point	Abandonment chick	Died	9
590	2014	11	P4	Stony Point	Abandonment chick	Died	14
591	2014	11	P4	Stony Point	Abandonment chick	Died	6
592	2014	11	P3	Stony Point	Abandonment chick	Released	43
593	2014	11	P3	Stony Point	Abandonment chick	Released	47
594	2014	11	P3	Stony Point	Abandonment chick	Released	53
595	2014	11	P3	Stony Point	Abandonment chick	Died	0
596	2014	11	P3	Stony Point	Abandonment chick	Died	33
597	2014	11	P3	Stony Point	Abandonment chick	Released	101
599	2014	11	P4	Stony Point	Abandonment chick	Released	24
600	2014	11	P3	Stony Point	Abandonment chick	Released	42
601	2014	11	P4	Stony Point	Abandonment chick	Released	52
602	2014	11	P4	Stony Point	Abandonment chick	Died	8
603	2014	11	P2	Stony Point	Abandonment chick	Released	52
604	2014	11	P2	Stony Point	Abandonment chick	Released	46
605	2014	11	P2	Stony Point	Abandonment chick	Released	63
608	2014	11	P2	Stony Point	Abandonment chick	Died	53
609	2014	11	P2	Stony Point	Abandonment chick	Released	127
610	2014	11	P4	Stony Point	Abandonment chick	Died	8
611	2014	11	P2	Stony Point	Abandonment chick	Released	78
612	2014	11	P3	Stony Point	Abandonment chick	Released	37
613	2014	11	P4	Stony Point	Abandonment chick	Died	17
614	2014	11	P4	Stony Point	Abandonment chick	Released	20
618	2014	11	P4	Stony Point	Abandonment chick	Released	35
621	2014	11	P2	Stony Point	Abandonment chick	Released	76
622	2014	11	P3	Stony Point	Abandonment chick	Released	60
623	2014	11	P2	Stony Point	Abandonment chick	Released	57
624	2014	11	P3	Stony Point	Abandonment chick	Died	1
625	2014	11	P2	Stony Point	Abandonment chick	Released	60
626	2014	11	P3	Stony Point	Abandonment chick	Died	11
627	2014	11	P2	Stony Point	Abandonment chick	Released	53
628	2014	11	P2	Stony Point	Abandonment chick	Released	53
629	2014	11	P2	Stony Point	Abandonment chick	Died	3
630	2014	11	P4	Stony Point	Abandonment chick	Released	32
631	2014	11	P4	Stony Point	Abandonment chick	Released	49
632	2014	11	P4	Stony Point	Abandonment chick	Released	32
633	2014	11	P3	Stony Point	Abandonment chick	Released	32
634	2014	11	P3	Stony Point	Abandonment chick	Released	43
635	2014	11	P4	Stony Point	Abandonment chick	Died	0
636	2014	11	P1	Stony Point	Abandonment chick	Died	2
639	2014	11	P1	Stony Point	Abandonment chick	Died	1
640	2014	11	P3	Stony Point	Abandonment chick	Died	16
641	2014	11	P3	Stony Point	Abandonment chick	Released	36
642	2014	11	P4	Stony Point	Abandonment chick	Released	40
643	2014	11	P3	Stony Point	Abandonment chick	Released	60
644	2014	11	P3	Stony Point	Abandonment chick	Released	73
645	2014	11	P2	Stony Point	Abandonment chick	Died	13
646	2014	11	P3	Stony Point	Abandonment chick	Died	16
647	2014	11	P3	Stony Point	Abandonment chick	Died	11
648	2014	11	P3	Stony Point	Abandonment chick	Released	43
649	2014	11	P2	Stony Point	Abandonment chick	Died	25
650	2014	11	P3	Stony Point	Abandonment chick	Released	43
651	2014	11	P2	Stony Point	Abandonment chick	Released	50
652	2014	11	P2	Stony Point	Abandonment chick	Died	13
653	2014	11	P4	Stony Point	Abandonment chick	Released	32
654	2014	11	P4	Stony Point	Abandonment chick	Died	3
655	2014	11	P3	Stony Point	Abandonment chick	Released	43
656	2014	11	P3	Stony Point	Abandonment chick	Released	36
657	2014	11	P3	Stony Point	Abandonment chick	Released	54
658	2014	11	P4	Stony Point	Abandonment chick	Released	36
659	2014	11	P4	Stony Point	Abandonment chick	Died	2
660	2014	11	P4	Stony Point	Abandonment chick	Released	54
661	2014	11	P3	Stony Point	Abandonment chick	Released	43
662	2014	11	P4	Stony Point	Abandonment chick	Released	32
663	2014	11	P4	Stony Point	Abandonment chick	Died	17
664	2014	11	P3	Stony Point	Abandonment chick	Released	43
665	2014	11	P3	Stony Point	Abandonment chick	Released	46
666	2014	11	P4	Stony Point	Abandonment chick	Released	43
667	2014	11	P4	Stony Point	Abandonment chick	Released	43
668	2014	11	P4	Stony Point	Abandonment chick	Released	29
669	2014	11	P3	Stony Point	Abandonment chick	Released	50
670	2014	11	P4	Stony Point	Abandonment chick	Released	29
671	2014	11	P3	Stony Point	Abandonment chick	Released	40
672	2014	11	P4	Stony Point	Abandonment chick	Released	32
673	2014	11	P4	Stony Point	Abandonment chick	Released	64
675	2014	11	P4	Stony Point	Abandonment chick	Released	32
676	2014	11	P3	Stony Point	Abandonment chick	Released	43
678	2014	11	P3	Stony Point	Abandonment chick	Died	10
679	2014	11	P3	Stony Point	Abandonment chick	Released	67
680	2014	11	P2	Stony Point	Abandonment chick	Released	50
681	2014	11	P2	Stony Point	Abandonment chick	Released	73
682	2014	11	P2	Stony Point	Abandonment chick	Released	97
683	2014	11	P2	Stony Point	Abandonment chick	Released	87
684	2014	11	P2	Stony Point	Abandonment chick	Released	60
686	2014	11	P4	Dyer Island	Abandonment chick	Released	27
687	2014	11	P4	Dyer Island	Abandonment chick	Released	13
688	2014	11	Blue	Dyer Island	Abandonment chick	Released	30
689	2014	11	Blue	Dyer Island	Abandonment chick	Released	23
690	2014	11	P4	Dyer Island	Abandonment chick	Released	16
691	2014	11	P4	Dyer Island	Abandonment chick	Released	30
692	2014	11	P2	Dyer Island	Abandonment chick	Released	78
693	2014	11	Blue	Dyer Island	Abandonment chick	Released	16
694	2014	11	P3	Dyer Island	Abandonment chick	Released	134
695	2014	11	P3	Dyer Island	Abandonment chick	Released	27
696	2014	11	P3	Dyer Island	Abandonment chick	Released	34
697	2014	11	Blue	Dyer Island	Abandonment chick	Released	13
698	2014	11	P4	Dyer Island	Abandonment chick	Released	13
699	2014	11	P3	Dyer Island	Abandonment chick	Released	20
700	2014	11	P4	Dyer Island	Abandonment chick	Released	20
701	2014	11	P3	Dyer Island	Abandonment chick	Released	58
702	2014	11	P3	Dyer Island	Abandonment chick	Released	65
703	2014	11	P3	Dyer Island	Abandonment chick	Released	30
704	2014	11	P3	Dyer Island	Abandonment chick	Released	23
705	2014	11	P3	Dyer Island	Abandonment chick	Released	41
706	2014	11	P3	Dyer Island	Abandonment chick	Released	78
707	2014	11	P4	Dyer Island	Abandonment chick	Released	30
708	2014	11	P4	Dyer Island	Abandonment chick	Released	16
709	2014	11	P3	Dyer Island	Abandonment chick	Released	34
710	2014	11	P3	Dyer Island	Abandonment chick	Released	44
711	2014	11	P3	Dyer Island	Abandonment chick	Released	52
712	2014	11	P4	Dyer Island	Abandonment chick	Released	13
713	2014	11	P4	Dyer Island	Abandonment chick	Released	34
714	2014	11	P3	Dyer Island	Abandonment chick	Released	41
715	2014	11	P3	Dyer Island	Abandonment chick	Released	27
716	2014	11	P3	Dyer Island	Abandonment chick	Released	27
717	2014	11	P4	Dyer Island	Abandonment chick	Released	125
718	2014	11	P4	Dyer Island	Abandonment chick	Released	34
719	2014	11	P4	Dyer Island	Abandonment chick	Released	27
720	2014	11	P3	Dyer Island	Abandonment chick	Released	52
721	2014	11	P3	Dyer Island	Abandonment chick	Released	48
722	2014	11	P4	Dyer Island	Abandonment chick	Released	16
723	2014	11	P2	Dyer Island	Abandonment chick	Released	55
724	2014	11	P4	Dyer Island	Abandonment chick	Released	34
725	2014	11	P3	Dyer Island	Abandonment chick	Released	44
726	2014	11	P2	Dyer Island	Abandonment chick	Released	44
727	2014	11	P3	Dyer Island	Abandonment chick	Released	41
728	2014	11	P4	Dyer Island	Abandonment chick	Released	20
729	2014	11	Blue	Dyer Island	Abandonment chick	Released	23
730	2014	11	P2	Dyer Island	Abandonment chick	Released	55
731	2014	11	P4	Dyer Island	Abandonment chick	Released	27
732	2014	11	P2	Dyer Island	Abandonment chick	Released	71
733	2014	11	P4	Dyer Island	Abandonment chick	Released	23
734	2014	11	P3	Dyer Island	Abandonment chick	Released	55
735	2014	11	P3	Dyer Island	Abandonment chick	Released	23
736	2014	11	P2	Dyer Island	Abandonment chick	Released	52
737	2014	11	P3	Dyer Island	Abandonment chick	Released	62
738	2014	11	P2	Dyer Island	Abandonment chick	Released	92
739	2014	11	P2	Dyer Island	Abandonment chick	Released	41
740	2014	11	P4	Dyer Island	Abandonment chick	Released	38
741	2014	11	P4	Dyer Island	Abandonment chick	Released	13
742	2014	11	P3	Dyer Island	Abandonment chick	Released	41
743	2014	11	Blue	Dyer Island	Abandonment chick	Released	16
744	2014	11	P4	Dyer Island	Abandonment chick	Released	27
745	2014	11	P3	Dyer Island	Abandonment chick	Released	44
746	2014	11	P4	Dyer Island	Abandonment chick	Released	23
747	2014	11	P4	Dyer Island	Abandonment chick	Released	27
748	2014	11	P4	Dyer Island	Abandonment chick	Released	41
749	2014	11	P4	Dyer Island	Abandonment chick	Released	20
750	2014	11	P4	Dyer Island	Abandonment chick	Released	41
751	2014	11	Blue	Dyer Island	Abandonment chick	Released	16
752	2014	11	P4	Dyer Island	Abandonment chick	Released	20
753	2014	11	Blue	Dyer Island	Abandonment chick	Released	13
754	2014	11	Blue	Dyer Island	Abandonment chick	Released	13
755	2014	11	Blue	Dyer Island	Abandonment chick	Released	113
756	2014	11	Blue	Dyer Island	Abandonment chick	Released	38
757	2014	11	P4	Dyer Island	Abandonment chick	Released	38
758	2014	11	P3	Dyer Island	Abandonment chick	Released	27
759	2014	11	P4	Dyer Island	Abandonment chick	Released	34
760	2014	11	P4	Dyer Island	Abandonment chick	Released	20
761	2014	11	P3	Dyer Island	Abandonment chick	Released	27
762	2014	11	P4	Dyer Island	Abandonment chick	Released	13
763	2014	11	Blue	Dyer Island	Abandonment chick	Released	16
764	2014	11	P3	Dyer Island	Abandonment chick	Released	41
765	2014	11	P4	Dyer Island	Abandonment chick	Released	41
766	2014	11	P3	Dyer Island	Abandonment chick	Released	38
767	2014	11	P4	Dyer Island	Abandonment chick	Released	23
768	2014	11	P4	Dyer Island	Abandonment chick	Released	48
769	2014	11	P4	Dyer Island	Abandonment chick	Released	55
770	2014	11	P3	Stony Point	Abandonment chick	Released	38
771	2014	11	P3	Stony Point	Abandonment chick	Released	52
772	2014	11	P4	Stony Point	Abandonment chick	Died	11
773	2014	11	P4	Stony Point	Abandonment chick	Released	34
774	2014	11	P2	Stony Point	Abandonment chick	Released	78
775	2014	11	P3	Stony Point	Abandonment chick	Released	55
776	2014	11	P3	Stony Point	Abandonment chick	Released	44
777	2014	11	P3	Stony Point	Abandonment chick	Released	55
778	2014	11	P2	Stony Point	Abandonment chick	Released	65
779	2014	11	P3	Stony Point	Abandonment chick	Released	34
780	2014	11	P4	Stony Point	Abandonment chick	Released	27
781	2014	11	P2	Stony Point	Abandonment chick	Released	55
782	2014	11	P3	Stony Point	Abandonment chick	Released	85
783	2014	11	P3	Stony Point	Abandonment chick	Released	44
784	2014	11	P3	Stony Point	Abandonment chick	Released	44
785	2014	11	P4	Stony Point	Abandonment chick	Released	44
786	2014	11	P4	Stony Point	Abandonment chick	Released	34
787	2014	11	P4	Stony Point	Abandonment chick	Released	27
788	2014	11	P4	Stony Point	Abandonment chick	Released	30
789	2014	11	P4	Stony Point	Abandonment chick	Released	30
790	2014	11	P4	Stony Point	Abandonment chick	Released	34
791	2014	11	P3	Stony Point	Abandonment chick	Released	38
792	2014	11	P4	Stony Point	Abandonment chick	Released	44
793	2014	11	P4	Stony Point	Abandonment chick	Released	27
797	2014	11	P4	Stony Point	Abandonment chick	Released	32
798	2014	11	P4	Stony Point	Abandonment chick	Released	69
799	2014	11	P4	Stony Point	Abandonment chick	Died	11
800	2014	11	P3	Stony Point	Abandonment chick	Released	46
801	2014	11	P4	Stony Point	Abandonment chick	Released	32
802	2014	11	P3	Stony Point	Abandonment chick	Released	53
803	2014	11	P3	Stony Point	Abandonment chick	Released	53
804	2014	11	P4	Stony Point	Abandonment chick	Released	53
805	2014	11	P3	Stony Point	Abandonment chick	Released	161
806	2014	11	P4	Stony Point	Abandonment chick	Released	32
807	2014	11	P3	Stony Point	Abandonment chick	Died	12
808	2014	11	P4	Stony Point	Abandonment chick	Died	48
809	2014	11	P3	Stony Point	Abandonment chick	Died	1
810	2014	11	P3	Stony Point	Abandonment chick	Released	53
811	2014	11	P4	Stony Point	Abandonment chick	Released	39
812	2014	11	P3	Stony Point	Abandonment chick	Died	23
813	2014	11	P2	Stony Point	Abandonment chick	Released	53
814	2014	11	P3	Stony Point	Abandonment chick	Died	2
815	2014	11	P3	Stony Point	Abandonment chick	Released	42
816	2014	11	P3	Stony Point	Abandonment chick	Released	32
817	2014	11	P2	Stony Point	Abandonment chick	Released	46
818	2014	11	P3	Stony Point	Abandonment chick	Released	46
819	2014	11	P2	Stony Point	Abandonment chick	Released	46
820	2014	11	P4	Stony Point	Abandonment chick	Released	69
821	2014	11	P3	Stony Point	Abandonment chick	Released	42
822	2014	11	P2	Stony Point	Abandonment chick	Died	19
823	2014	11	P2	Stony Point	Abandonment chick	Died	7
824	2014	11	P2	Stony Point	Abandonment chick	Died	1
825	2014	11	P2	Stony Point	Abandonment chick	Died	6
826	2014	11	P3	Stony Point	Abandonment chick	Released	46
827	2014	11	P4	Stony Point	Abandonment chick	Released	21
828	2014	11	P2	Stony Point	Abandonment chick	Released	69
829	2014	11	P4	Stony Point	Abandonment chick	Released	25
830	2014	11	P3	Stony Point	Abandonment chick	Released	56
831	2014	11	P4	Stony Point	Abandonment chick	Released	56
832	2014	11	P3	Stony Point	Abandonment chick	Released	46
833	2014	11	P3	Stony Point	Abandonment chick	Released	76
834	2014	11	P3	Stony Point	Abandonment chick	Released	46
835	2014	11	P2	Stony Point	Abandonment chick	Released	76
836	2014	11	P2	Stony Point	Abandonment chick	Died	11
837	2014	11	Blue	Stony Point	Abandonment chick	Released	76
838	2014	11	P2	Stony Point	Abandonment chick	Released	76
839	2014	11	P3	Stony Point	Abandonment chick	Released	46
840	2014	11	P4	Stony Point	Abandonment chick	Released	46
841	2014	11	P4	Stony Point	Abandonment chick	Released	25
842	2014	11	P3	Stony Point	Abandonment chick	Released	32
843	2014	11	P4	Stony Point	Abandonment chick	Released	28
844	2014	11	P3	Stony Point	Abandonment chick	Released	42
845	2014	11	Blue	Stony Point	Abandonment chick	Released	36
846	2014	11	P3	Stony Point	Abandonment chick	Released	53
847	2014	11	P2	Stony Point	Abandonment chick	Died	16
848	2014	11	P3	Stony Point	Abandonment chick	Released	50
849	2014	11	P2	Stony Point	Abandonment chick	Released	60
850	2014	11	P3	Stony Point	Abandonment chick	Died	19
851	2014	11	P4	Stony Point	Abandonment chick	Released	36
852	2014	11	P2	Stony Point	Abandonment chick	Released	46
853	2014	11	P2	Stony Point	Abandonment chick	Died	2
854	2014	11	P3	Stony Point	Abandonment chick	Released	46
855	2014	11	P3	Stony Point	Abandonment chick	Died	6
856	2014	11	P3	Stony Point	Abandonment chick	Released	69
857	2014	11	P3	Stony Point	Abandonment chick	Died	3
858	2014	11	P3	Stony Point	Abandonment chick	Released	63
859	2014	11	P3	Stony Point	Abandonment chick	Died	12
860	2014	11	P3	Stony Point	Abandonment chick	Released	46
861	2014	11	P2	Stony Point	Abandonment chick	Released	118
862	2014	11	P4	Stony Point	Abandonment chick	Released	50
863	2014	11	P3	Stony Point	Abandonment chick	Released	63
864	2014	11	P4	Stony Point	Abandonment chick	Released	42
865	2014	11	P3	Stony Point	Abandonment chick	Released	56
866	2014	11	P3	Stony Point	Abandonment chick	Released	53
867	2014	11	P3	Stony Point	Abandonment chick	Released	36
868	2014	11	P4	Stony Point	Abandonment chick	Released	36
869	2014	11	P2	Stony Point	Abandonment chick	Released	53
870	2014	11	P4	Stony Point	Abandonment chick	Released	32
871	2014	11	P3	Stony Point	Abandonment chick	Died	5
872	2014	11	P2	Stony Point	Abandonment chick	Released	76
873	2014	11	P3	Stony Point	Abandonment chick	Released	50
874	2014	11	P3	Stony Point	Abandonment chick	Died	6
875	2014	11	P3	Stony Point	Abandonment chick	Released	42
876	2014	11	P3	Stony Point	Abandonment chick	Released	32
877	2014	11	P4	Stony Point	Abandonment chick	Released	46
878	2014	11	P4	Stony Point	Abandonment chick	Released	28
879	2014	11	P2	Stony Point	Abandonment chick	Released	53
880	2014	11	P3	Stony Point	Abandonment chick	Released	53
881	2014	11	P3	Stony Point	Abandonment chick	Released	60
882	2014	11	P2	Stony Point	Abandonment chick	Released	46
883	2014	11	Blue	Stony Point	Abandonment chick	Released	32
884	2014	11	P4	Stony Point	Abandonment chick	Released	46
885	2014	11	P3	Stony Point	Abandonment chick	Released	46
886	2014	11	P3	Stony Point	Abandonment chick	Released	83
890	2014	11	P3	Stony Point	Abandonment chick	Released	50
891	2014	11	P3	Stony Point	Abandonment chick	Released	57
892	2014	11	P3	Stony Point	Abandonment chick	Died	22
893	2014	11	P3	Stony Point	Abandonment chick	Released	29
894	2014	11	P2	Stony Point	Abandonment chick	Released	66
895	2014	11	P4	Stony Point	Abandonment chick	Released	29
896	2014	11	Blue	Stony Point	Abandonment chick	Released	43
897	2014	11	Blue	Stony Point	Abandonment chick	Released	47
898	2014	11	Blue	Stony Point	Abandonment chick	Released	43
901	2014	11	P1	Dyer Island	Abandonment chick	Released	65
902	2014	11	P2	Dyer Island	Abandonment chick	Released	59
903	2014	11	P2	Dyer Island	Abandonment chick	Released	56
904	2014	11	P3	Dyer Island	Abandonment chick	Released	46
905	2014	11	P2	Dyer Island	Abandonment chick	Released	42
906	2014	11	P3	Dyer Island	Abandonment chick	Released	32
907	2014	11	P3	Dyer Island	Abandonment chick	Released	24
908	2014	11	P2	Dyer Island	Abandonment chick	Released	56
909	2014	11	Blue	Dyer Island	Abandonment chick	Released	21
910	2014	11	Blue	Dyer Island	Abandonment chick	Released	28
911	2014	11	P4	Dyer Island	Abandonment chick	Released	24
912	2014	11	P3	Dyer Island	Abandonment chick	Released	46
913	2014	11	P4	Dyer Island	Abandonment chick	Released	32
914	2014	11	P4	Dyer Island	Abandonment chick	Released	28
915	2014	11	P3	Dyer Island	Abandonment chick	Released	32
916	2014	11	Blue	Dyer Island	Abandonment chick	Released	49
917	2014	11	P4	Dyer Island	Abandonment chick	Released	32
918	2014	11	P3	Dyer Island	Abandonment chick	Released	24
919	2014	11	P4	Dyer Island	Abandonment chick	Released	24
920	2014	11	P3	Dyer Island	Abandonment chick	Released	21
921	2014	11	P4	Dyer Island	Abandonment chick	Released	42
922	2014	11	P4	Dyer Island	Abandonment chick	Released	21
923	2014	11	Blue	Dyer Island	Abandonment chick	Released	10
924	2014	11	Blue	Dyer Island	Abandonment chick	Released	14
925	2014	11	P4	Dyer Island	Abandonment chick	Released	32
927	2014	11	P4	Stony Point	Abandonment chick	Released	27
928	2014	11	P4	Stony Point	Abandonment chick	Released	37
929	2014	11	P4	Stony Point	Abandonment chick	Released	27
930	2014	11	P3	Stony Point	Abandonment chick	Died	68
931	2014	11	Blue	Stony Point	Abandonment chick	Released	27
932	2014	11	P4	Stony Point	Abandonment chick	Released	34
933	2014	11	P3	Stony Point	Abandonment chick	Released	37
934	2014	11	P4	Stony Point	Abandonment chick	Released	27
935	2014	11	P4	Stony Point	Abandonment chick	Released	55
936	2014	11	P4	Stony Point	Abandonment chick	Released	27
937	2014	11	P4	Stony Point	Abandonment chick	Released	37
938	2014	11	P4	Stony Point	Abandonment chick	Released	41
939	2014	11	P4	Stony Point	Abandonment chick	Died	7
940	2014	11	P4	Stony Point	Abandonment chick	Released	23
941	2014	11	P4	Stony Point	Abandonment chick	Released	23
942	2014	11	P4	Stony Point	Abandonment chick	Released	16
943	2014	11	P4	Stony Point	Abandonment chick	Released	27
944	2014	11	P4	Stony Point	Abandonment chick	Released	31
945	2014	11	P3	Stony Point	Abandonment chick	Released	48
946	2014	11	P4	Stony Point	Abandonment chick	Released	34
947	2014	11	P3	Stony Point	Abandonment chick	Released	48
948	2014	11	P3	Stony Point	Abandonment chick	Released	85
949	2014	11	P3	Stony Point	Abandonment chick	Released	71
950	2014	11	P3	Stony Point	Abandonment chick	Released	63
951	2014	11	P4	Stony Point	Abandonment chick	Released	50
952	2014	11	P4	Stony Point	Abandonment chick	Released	40
953	2014	11	P2	Stony Point	Abandonment chick	Died	8
954	2014	11	P4	Stony Point	Abandonment chick	Released	57
955	2014	11	P4	Stony Point	Abandonment chick	Released	70
956	2014	11	P2	Stony Point	Abandonment chick	Released	77
957	2014	11	P2	Stony Point	Abandonment chick	Released	54
958	2014	11	P2	Stony Point	Abandonment chick	Released	47
959	2014	11	P4	Stony Point	Abandonment chick	Died	5
960	2014	11	P4	Stony Point	Abandonment chick	Released	44
961	2014	11	P4	Stony Point	Abandonment chick	Released	147
962	2014	11	P4	Stony Point	Abandonment chick	Released	63
963	2014	11	P4	Stony Point	Abandonment chick	Released	30
964	2014	11	P4	Stony Point	Abandonment chick	Released	47
965	2014	11	P4	Stony Point	Abandonment chick	Released	22
966	2014	11	P4	Stony Point	Abandonment chick	Released	36
967	2014	11	P3	Stony Point	Abandonment chick	Released	56
968	2014	11	P4	Stony Point	Abandonment chick	Released	39
969	2014	11	P4	Stony Point	Abandonment chick	Released	21
970	2014	11	P4	Stony Point	Abandonment chick	Released	35
971	2014	11	P4	Stony Point	Abandonment chick	Released	39
972	2014	11	P4	Stony Point	Abandonment chick	Released	35
973	2014	11	P4	Stony Point	Abandonment chick	Released	39
974	2014	11	P4	Stony Point	Abandonment chick	Died	51
975	2014	11	P3	Stony Point	Abandonment chick	Released	46
976	2014	11	P4	Stony Point	Abandonment chick	Released	97
979	2014	11	P3	Stony Point	Abandonment chick	Released	50
980	2014	11	Blue	Stony Point	Abandonment chick	Released	59
981	2014	11	P4	Stony Point	Abandonment chick	Released	80
982	2014	11	P3	Stony Point	Abandonment chick	Died	37
983	2014	11	P2	Stony Point	Abandonment chick	Released	66
984	2014	11	P2	Stony Point	Abandonment chick	Died	28
985	2014	11	P2	Stony Point	Abandonment chick	Released	94
986	2014	11	P4	Stony Point	Abandonment chick	Released	29
987	2014	11	P4	Stony Point	Abandonment chick	Released	87
988	2014	11	P4	Stony Point	Abandonment chick	Released	43
989	2014	11	P4	Stony Point	Abandonment chick	Released	32
990	2014	11	P4	Stony Point	Abandonment chick	Died	2
991	2014	11	P4	Stony Point	Abandonment chick	Released	43
992	2014	11	P4	Stony Point	Abandonment chick	Released	43
993	2014	11	P4	Stony Point	Abandonment chick	Released	29
994	2014	11	P4	Stony Point	Abandonment chick	Released	50
995	2014	11	P4	Stony Point	Abandonment chick	Released	32
996	2014	11	P3	Stony Point	Abandonment chick	Released	50
997	2014	11	P4	Stony Point	Abandonment chick	Released	66
998	2014	11	Blue	Stony Point	Abandonment chick	Released	22
999	2014	11	P4	Stony Point	Abandonment chick	Released	36
1000	2014	11	Blue	Stony Point	Abandonment chick	Released	26
1001	2014	11	Blue	Stony Point	Abandonment chick	Released	59
1002	2014	11	Blue	Stony Point	Abandonment chick	Released	13
1003	2014	11	Blue	Stony Point	Abandonment chick	Released	16
1004	2014	11	P4	Stony Point	Abandonment chick	Released	41
1005	2014	11	P4	Stony Point	Abandonment chick	Released	48
1006	2014	11	P4	Stony Point	Abandonment chick	Died	13
1007	2014	11	P4	Stony Point	Abandonment chick	Released	57
1008	2014	11	P3	Stony Point	Abandonment chick	Released	92
1009	2014	11	P3	Stony Point	Abandonment chick	Released	44
1010	2014	11	Blue	Stony Point	Abandonment chick	Released	34
1011	2014	11	Blue	Stony Point	Abandonment chick	Released	64
1012	2014	11	P4	Stony Point	Abandonment chick	Released	16
1013	2014	11	Blue	Stony Point	Abandonment chick	Released	64
1014	2014	11	P4	Stony Point	Abandonment chick	Died	38
1015	2014	11	P4	Stony Point	Abandonment chick	Released	44
1017	2014	11	Blue	Stony Point	Abandonment chick	Released	33
1018	2014	11	P4	Stony Point	Abandonment chick	Released	29
1019	2014	11	P4	Stony Point	Abandonment chick	Released	50
1020	2014	11	P4	Stony Point	Abandonment chick	Released	47
1021	2014	11	P4	Stony Point	Abandonment chick	Released	40
1022	2014	11	P3	Stony Point	Abandonment chick	Released	50
1023	2014	11	P4	Stony Point	Abandonment chick	Released	47
1024	2014	11	Blue	Stony Point	Abandonment chick	Released	15
1025	2014	11	P4	Stony Point	Abandonment chick	Released	33
1026	2014	11	P4	Stony Point	Abandonment chick	Released	40
1027	2014	11	P4	Dassen island	Abandonment chick	Released	84
1028	2014	11	P3	Stony Point	Abandonment chick	Died	45
1029	2014	11	P4	Stony Point	Abandonment chick	Released	50
1030	2014	11	P3	Stony Point	Abandonment chick	Released	47
1031	2014	11	P4	Stony Point	Abandonment chick	Released	32
1032	2014	11	P4	Stony Point	Abandonment chick	Died	30
1033	2014	11	P4	Stony Point	Abandonment chick	Released	62
1034	2014	11	P4	Stony Point	Abandonment chick	Released	36
1035	2014	11	P3	Stony Point	Abandonment chick	Released	39
1036	2014	11	P4	Stony Point	Abandonment chick	Released	42
1037	2014	11	P3	Stony Point	Abandonment chick	Released	49
1038	2014	11	P4	Stony Point	Abandonment chick	Released	55
1039	2014	11	P4	Stony Point	Abandonment chick	Released	42
1040	2014	11	P4	Stony Point	Abandonment chick	Released	28
1041	2014	11	Blue	Stony Point	Abandonment chick	Released	14
1042	2014	11	Blue	Stony Point	Abandonment chick	Released	49
1043	2014	11	P4	Stony Point	Abandonment chick	Released	49
1047	2014	12	P3	Stony Point	Abandonment chick	Released	52
1048	2014	12	P4	Stony Point	Abandonment chick	Released	25
1049	2014	12	P3	Stony Point	Abandonment chick	Released	59
1050	2014	12	P3	Stony Point	Abandonment chick	Released	52
1051	2014	12	Blue	Stony Point	Abandonment chick	Released	39
1052	2014	12	Blue	Stony Point	Abandonment chick	Released	39
1053	2014	12	P4	Stony Point	Abandonment chick	Released	46
1054	2014	12	P4	Stony Point	Abandonment chick	Released	52
1055	2014	12	P4	Stony Point	Abandonment chick	Released	59
1056	2014	12	P4	Stony Point	Abandonment chick	Released	52
1057	2014	12	P4	Stony Point	Abandonment chick	Released	94
1058	2014	12	P3	Stony Point	Abandonment chick	Released	59
1059	2014	12	P4	Stony Point	Abandonment chick	Released	43
1060	2014	12	P2	Stony Point	Abandonment chick	Released	80
1061	2014	12	P2	Stony Point	Abandonment chick	Released	36
1062	2014	12	P4	Stony Point	Abandonment chick	Died	1
1063	2014	12	P4	Stony Point	Abandonment chick	Released	52
1064	2014	12	P4	Stony Point	Abandonment chick	Released	46
1065	2014	12	Blue	Stony Point	Abandonment chick	Released	19
1066	2014	12	P4	Stony Point	Abandonment chick	Released	43
1067	2014	12	P4	Stony Point	Abandonment chick	Released	87
1068	2014	12	P3	Stony Point	Abandonment chick	Died	38
1069	2014	12	P3	Stony Point	Abandonment chick	Released	66
1070	2014	12	P4	Stony Point	Abandonment chick	Released	36
1071	2014	12	P4	Stony Point	Abandonment chick	Released	36
1072	2014	12	P4	Stony Point	Abandonment chick	Released	59
1073	2014	12	P4	Stony Point	Abandonment chick	Released	11
1074	2014	12	Blue	Stony Point	Abandonment chick	Released	43
1075	2014	12	P4	Stony Point	Abandonment chick	Released	36
1076	2014	12	P4	Stony Point	Abandonment chick	Released	19
1077	2014	12	P4	Stony Point	Abandonment chick	Released	33
1078	2014	12	P4	Stony Point	Abandonment chick	Released	46
1079	2014	12	P4	Stony Point	Abandonment chick	Released	29
1080	2014	12	P4	Stony Point	Abandonment chick	Released	59
1081	2014	12	Blue	Stony Point	Abandonment chick	Died	27
1082	2014	12	Blue	Stony Point	Abandonment chick	Released	46
1083	2014	12	Blue	Stony Point	Abandonment chick	Released	36
1084	2014	12	P4	Stony Point	Abandonment chick	Released	43
1087	2014	12	P4	Stony Point	Abandonment chick	Released	45
1090	2014	12	P4	Stony Point	Abandonment chick	Died	0
1091	2014	12	P4	Stony Point	Abandonment chick	Released	160
1092	2014	12	P3	Stony Point	Abandonment chick	Released	42
1093	2014	12	P3	Stony Point	Abandonment chick	Released	48
1094	2014	12	P4	Stony Point	Abandonment chick	Released	21
1095	2014	12	P4	Stony Point	Abandonment chick	Released	21
1096	2014	12	P4	Stony Point	Abandonment chick	Released	15
1097	2014	12	P4	Stony Point	Abandonment chick	Released	35
1098	2014	12	Blue	Stony Point	Abandonment chick	Released	39
1099	2014	12	Blue	Stony Point	Abandonment chick	Released	29
1100	2014	12	Blue	Stony Point	Abandonment chick	Released	25
1101	2014	12	P4	Stony Point	Abandonment chick	Released	18
1102	2014	12	Blue	Stony Point	Abandonment chick	Released	29
1103	2014	12	P4	Stony Point	Abandonment chick	Released	39
1104	2014	12	P4	Stony Point	Abandonment chick	Died	9
1105	2014	12	P4	Stony Point	Abandonment chick	Died	46
1106	2014	12	Blue	Stony Point	Abandonment chick	Released	11
1107	2014	12	P4	Stony Point	Abandonment chick	Released	42
1108	2014	12	Blue	Stony Point	Abandonment chick	Released	29
1109	2014	12	P4	Stony Point	Abandonment chick	Released	21
1110	2014	12	P4	Stony Point	Abandonment chick	Released	32
1111	2014	12	Blue	Stony Point	Abandonment chick	Released	21
1113	2014	12	P4	Stony Point	Abandonment chick	Released	42
1114	2014	12	P4	Stony Point	Abandonment chick	Released	32
1115	2014	12	P4	Stony Point	Abandonment chick	Released	42
1116	2014	12	P4	Stony Point	Abandonment chick	Released	21
1117	2014	12	P4	Stony Point	Abandonment chick	Released	32
1118	2014	12	P4	Stony Point	Abandonment chick	Died	0
1122	2014	12	Blue	Stony Point	Abandonment chick	Released	39
1123	2014	12	P4	Stony Point	Abandonment chick	Released	39
1124	2014	12	P4	Stony Point	Abandonment chick	Released	32
1125	2014	12	P4	Stony Point	Abandonment chick	Released	26
1126	2014	12	P4	Stony Point	Abandonment chick	Released	22
1127	2014	12	P4	Stony Point	Abandonment chick	Released	36
1130	2014	12	P4	Stony Point	Abandonment chick	Released	50
1131	2014	12	Blue	Stony Point	Abandonment chick	Released	37
1132	2014	12	P4	Stony Point	Abandonment chick	Released	34
1133	2014	12	Blue	Stony Point	Abandonment chick	Released	34
1143	2014	12	Blue	Stony Point	Abandonment chick	Released	49
1144	2014	12	P4	Stony Point	Abandonment chick	Released	63
1147	2014	12	Blue	Stony Point	Abandonment chick	Released	31
18	2015	1	P4	Boulders	Abandonment chick	Released	27
33	2015	2	P2	Boulders	Abandonment chick	Released	56
89	2015	3	P2	Robben Island	Abandonment chick	Died	76
93	2015	4	P0	Stony Point	Abandonment chick	Released	112
104	2015	4	P2	Robben Island	Abandonment chick	Released	49
116	2015	4	P2	Boulders	Abandonment chick	Released	57
117	2015	4	P2	Boulders	Abandonment chick	Released	50
146	2015	5	P2	Robben Island	Abandonment chick	Released	63
154	2015	5	P2	Stony Point	Abandonment chick	Released	45
155	2015	5	P4	Stony Point	Abandonment chick	Released	45
158	2015	5	Blue	Robben Island	Abandonment chick	Released	23
207	2015	5	P3	Stony Point	Abandonment chick	Died	3
208	2015	5	P4	Stony Point	Abandonment chick	Released	47
209	2015	5	P2	Stony Point	Abandonment chick	Released	89
231	2015	6	P3	Stony Point	Abandonment chick	Died	0
248	2015	6	P4	Robben Island	Abandonment chick	Died	2
263	2015	6	P4	Dassen Island	Abandonment chick	Released	27
282	2015	7	P4	Stony Point	Abandonment chick	Released	23
301	2015	7	P3	Dassen Island	Abandonment chick	Released	43
302	2015	7	P1	Dassen Island	Abandonment chick	Released	85
306	2015	7	P4	Stony Point	Abandonment chick	Released	35
339	2015	8	P2	Stony Point	Abandonment chick	Released	63
340	2015	8	P2	Stony Point	Abandonment chick	Released	72
358	2015	8	P3	Boulders	Abandonment chick	Released	42
361	2015	8	P2	Boulders	Abandonment chick	Released	76
364	2015	8	P3	Boulders	Abandonment chick	Released	52
372	2015	8	P4	Boulders	Abandonment chick	Released	21
373	2015	8	P4	Boulders	Abandonment chick	Released	21
375	2015	8	P2	Boulders	Abandonment chick	Released	41
377	2015	8	P4	Stony Point	Abandonment chick	Released	33
398	2015	9	P4	Robben Island	Abandonment chick	Released	36
399	2015	9	P3	Robben Island	Abandonment chick	Released	57
402	2015	9	P4	Dassen Island	Abandonment chick	Released	89
403	2015	9	P4	Dassen Island	Abandonment chick	Released	35
417	2015	9	P4	Stony Point	Abandonment chick	Released	28
422	2015	9	P3	Stony Point	Abandonment chick	Released	48
423	2015	9	P2	Stony Point	Abandonment chick	Released	48
424	2015	9	P3	Stony Point	Abandonment chick	Died	1
436	2015	9	P2	Boulders	Abandonment chick	Released	67
512	2015	10	P2	Boulders	Abandonment chick	Released	58
522	2015	10	P3	Stony Point	Abandonment chick	Died	48
523	2015	10	P2	Stony Point	Abandonment chick	Released	55
524	2015	10	P3	Stony Point	Abandonment chick	Released	57
525	2015	10	P4	Stony Point	Abandonment chick	Released	63
526	2015	10	P4	Stony Point	Abandonment chick	Released	29
531	2015	10	P3	Stony Point	Abandonment chick	Released	55
532	2015	10	P2	Stony Point	Abandonment chick	Released	61
533	2015	10	P2	Stony Point	Abandonment chick	Released	118
534	2015	10	P2	Stony Point	Abandonment chick	Released	104
543	2015	10	P2	Boulders	Abandonment chick	Released	116
548	2015	10	P3	Stony point	Abandonment chick	Released	49
549	2015	10	P4	Stony point	Abandonment chick	Released	79
550	2015	10	P2	Stony point	Abandonment chick	Released	63
551	2015	10	P2	Stony point	Abandonment chick	Released	57
552	2015	10	P2	Stony point	Abandonment chick	Released	128
553	2015	10	P2	Stony point	Abandonment chick	Released	86
554	2015	10	P4	Stony point	Abandonment chick	Released	44
555	2015	10	P4	Stony point	Abandonment chick	Released	38
556	2015	10	P4	Stony point	Abandonment chick	Released	44
557	2015	10	P2	Stony point	Abandonment chick	Released	51
559	2015	10	P4	Stony point	Abandonment chick	Released	35
567	2015	10	P4	Jutten Island	Abandonment chick	Released	34
568	2015	10	P3	Jutten Island	Abandonment chick	Released	49
569	2015	10	P4	Jutten Island	Abandonment chick	Released	21
570	2015	10	P1	Stony Point	Abandonment chick	Released	91
571	2015	10	P0	Stony Point	Abandonment chick	Released	84
572	2015	10	P1	Stony Point	Abandonment chick	Released	91
573	2015	10	P1	Stony Point	Abandonment chick	Released	77
574	2015	10	P2	Stony Point	Abandonment chick	Released	77
575	2015	10	P1	Stony Point	Abandonment chick	Died	46
576	2015	10	P2	Stony Point	Abandonment chick	Released	70
577	2015	10	P2	Stony Point	Abandonment chick	Released	91
578	2015	10	P2	Stony Point	Abandonment chick	Released	84
579	2015	10	P2	Stony Point	Abandonment chick	Released	77
580	2015	10	P2	Stony Point	Abandonment chick	Released	105
581	2015	10	P2	Stony Point	Abandonment chick	Released	84
582	2015	10	P2	Stony Point	Abandonment chick	Died	26
583	2015	10	P2	Stony Point	Abandonment chick	Released	84
584	2015	10	P2	Stony Point	Abandonment chick	Released	77
585	2015	10	P2	Stony Point	Abandonment chick	Released	77
586	2015	10	P2	Stony Point	Abandonment chick	Died	76
587	2015	10	P2	Stony Point	Abandonment chick	Released	75
588	2015	10	P2	Stony Point	Abandonment chick	Released	70
589	2015	10	P2	Stony Point	Abandonment chick	Released	166
590	2015	10	P2	Stony Point	Abandonment chick	Released	91
591	2015	10	P2	Stony Point	Abandonment chick	Released	70
592	2015	10	P2	Stony Point	Abandonment chick	Died	53
593	2015	10	P2	Stony Point	Abandonment chick	Released	75
594	2015	10	P4	Stony Point	Abandonment chick	Released	49
596	2015	10	P2	Stony Point	Abandonment chick	Released	55
597	2015	10	P2	Stony Point	Abandonment chick	Released	75
598	2015	10	P2	Stony Point	Abandonment chick	Released	55
599	2015	10	P2	Stony Point	Abandonment chick	Released	61
600	2015	10	P2	Stony Point	Abandonment chick	Released	55
601	2015	10	P2	Stony Point	Abandonment chick	Released	61
602	2015	10	P2	Stony Point	Abandonment chick	Released	49
603	2015	10	P2	Stony Point	Abandonment chick	Released	55
604	2015	10	P3	Stony Point	Abandonment chick	Released	61
605	2015	10	P4	Stony Point	Abandonment chick	Released	61
606	2015	10	P3	Stony Point	Abandonment chick	Released	47
607	2015	10	P4	Stony Point	Abandonment chick	Released	75
611	2015	10	P2	Stony Point	Abandonment chick	Released	60
612	2015	10	P4	Stony Point	Abandonment chick	Released	83
613	2015	10	P3	Stony Point	Abandonment chick	Released	54
614	2015	10	P3	Stony Point	Abandonment chick	Released	60
615	2015	10	P2	Stony Point	Abandonment chick	Released	76
616	2015	10	P2	Stony Point	Abandonment chick	Released	83
617	2015	10	P2	Stony Point	Abandonment chick	Released	74
618	2015	10	P2	Stony Point	Abandonment chick	Released	41
619	2015	10	P3	Stony Point	Abandonment chick	Released	46
625	2015	11	P2	Stony Point	Abandonment chick	Released	130
626	2015	11	P2	Stony Point	Abandonment chick	Released	72
627	2015	11	P2	Stony Point	Abandonment chick	Released	72
628	2015	11	P2	Stony Point	Abandonment chick	Released	88
630	2015	11	P4	Boulders	Abandonment chick	Released	37
631	2015	11	P3	Stony Point	Abandonment chick	Died	54
632	2015	11	P4	Stony Point	Abandonment chick	Died	1
633	2015	11	P2	Stony Point	Abandonment chick	Released	70
634	2015	11	P4	Stony Point	Abandonment chick	Released	44
635	2015	11	P4	Stony Point	Abandonment chick	Released	44
636	2015	11	P4	Stony Point	Abandonment chick	Released	44
637	2015	11	P4	Stony Point	Abandonment chick	Released	79
638	2015	11	P3	Stony Point	Abandonment chick	Released	44
639	2015	11	P4	Stony Point	Abandonment chick	Released	56
640	2015	11	P2	Stony Point	Abandonment chick	Died	13
641	2015	11	P2	Stony Point	Abandonment chick	Released	72
642	2015	11	P2	Stony Point	Abandonment chick	Released	70
643	2015	11	P4	Stony Point	Abandonment chick	Released	44
645	2015	11	P2	Stony Point	Abandonment chick	Died	4
646	2015	11	P2	Stony Point	Abandonment chick	Released	68
647	2015	11	P2	Stony Point	Abandonment chick	Released	77
648	2015	11	P2	Stony Point	Abandonment chick	Died	33
649	2015	11	P2	Stony Point	Abandonment chick	Released	68
650	2015	11	P2	Stony Point	Abandonment chick	Released	77
651	2015	11	P2	Stony Point	Abandonment chick	Released	70
652	2015	11	P2	Stony Point	Abandonment chick	Released	91
653	2015	11	P2	Stony Point	Abandonment chick	Released	54
654	2015	11	P2	Stony Point	Abandonment chick	Died	72
655	2015	11	P2	Stony Point	Abandonment chick	Released	77
656	2015	11	P3	Stony Point	Abandonment chick	Released	48
657	2015	11	P4	Stony Point	Abandonment chick	Released	26
658	2015	11	P3	Stony Point	Abandonment chick	Died	102
659	2015	11	P3	Stony Point	Abandonment chick	Released	54
660	2015	11	P4	Stony Point	Abandonment chick	Released	42
661	2015	11	P3	Stony Point	Abandonment chick	Released	425
662	2015	11	P2	Stony Point	Abandonment chick	Died	5
663	2015	11	P2	Stony Point	Abandonment chick	Released	63
664	2015	11	P4	Stony Point	Abandonment chick	Released	70
665	2015	11	P2	Stony Point	Abandonment chick	Released	48
666	2015	11	P3	Stony Point	Abandonment chick	Released	48
667	2015	11	P3	Stony Point	Abandonment chick	Died	9
668	2015	11	P4	Stony Point	Abandonment chick	Released	91
669	2015	11	P2	Stony Point	Abandonment chick	Released	119
670	2015	11	P4	Stony Point	Abandonment chick	Died	20
671	2015	11	P4	Stony Point	Abandonment chick	Released	48
672	2015	11	P3	Stony Point	Abandonment chick	Died	116
673	2015	11	P2	Stony Point	Abandonment chick	Released	63
674	2015	11	P2	Stony Point	Abandonment chick	Released	48
675	2015	11	P2	Stony Point	Abandonment chick	Released	35
676	2015	11	P4	Stony Point	Abandonment chick	Released	40
677	2015	11	P3	Stony Point	Abandonment chick	Released	68
678	2015	11	P3	Stony Point	Abandonment chick	Released	70
679	2015	11	P2	Stony Point	Abandonment chick	Released	70
680	2015	11	P4	Stony Point	Abandonment chick	Released	42
681	2015	11	Blue	Stony Point	Abandonment chick	Released	29
682	2015	11	P4	Stony Point	Abandonment chick	Released	29
683	2015	11	P1	Stony Point	Abandonment chick	Died	10
684	2015	11	P1	Stony Point	Abandonment chick	Released	83
685	2015	11	P1	Stony Point	Abandonment chick	Released	76
686	2015	11	P1	Stony Point	Abandonment chick	Released	90
687	2015	11	Blue	Stony Point	Abandonment chick	Released	39
688	2015	11	P4	Stony Point	Abandonment chick	Released	39
689	2015	11	P4	Stony Point	Abandonment chick	Released	39
690	2015	11	P4	Stony Point	Abandonment chick	Released	20
691	2015	11	P4	Stony Point	Abandonment chick	Released	39
692	2015	11	P4	Stony Point	Abandonment chick	Released	53
693	2015	11	P3	Stony Point	Abandonment chick	Released	69
694	2015	11	P3	Stony Point	Abandonment chick	Released	47
695	2015	11	P2	Stony Point	Abandonment chick	Released	83
696	2015	11	P3	Stony Point	Abandonment chick	Released	53
697	2015	11	P2	Stony Point	Abandonment chick	Released	41
698	2015	11	P3	Stony Point	Abandonment chick	Released	67
699	2015	11	P2	Stony Point	Abandonment chick	Released	76
700	2015	11	P3	Stony Point	Abandonment chick	Released	67
701	2015	11	P3	Stony Point	Abandonment chick	Released	97
702	2015	11	P3	Stony Point	Abandonment chick	Died	23
703	2015	11	P3	Stony Point	Abandonment chick	Died	7
704	2015	11	P4	Stony Point	Abandonment chick	Released	53
705	2015	11	P3	Stony Point	Abandonment chick	Released	47
706	2015	11	P2	Stony Point	Abandonment chick	Released	28
714	2015	11	P4	Robben Island	Abandonment chick	Released	26
715	2015	11	P4	Robben Island	Abandonment chick	Released	37
716	2015	11	P4	Robben Island	Abandonment chick	Released	26
717	2015	11	P3	Stony Point	Abandonment chick	Released	108
718	2015	11	P2	Stony Point	Abandonment chick	Died	12
719	2015	11	P2	Stony Point	Abandonment chick	Released	73
720	2015	11	P2	Stony Point	Abandonment chick	Released	64
721	2015	11	P4	Stony Point	Abandonment chick	Released	31
722	2015	11	P4	Stony Point	Abandonment chick	Released	22
723	2015	11	P4	Stony Point	Abandonment chick	Released	44
724	2015	11	P4	Stony Point	Abandonment chick	Released	25
725	2015	11	P4	Stony Point	Abandonment chick	Released	44
726	2015	11	P4	Stony Point	Abandonment chick	Died	12
727	2015	11	P4	Stony Point	Abandonment chick	Released	44
728	2015	11	P4	Stony Point	Abandonment chick	Released	36
729	2015	11	P3	Stony Point	Abandonment chick	Died	4
730	2015	11	P3	Stony Point	Abandonment chick	Died	42
731	2015	11	P4	Stony Point	Abandonment chick	Released	73
732	2015	11	P3	Stony Point	Abandonment chick	Released	38
733	2015	11	P3	Stony Point	Abandonment chick	Died	14
734	2015	11	P4	Stony Point	Abandonment chick	Released	36
735	2015	11	P4	Stony Point	Abandonment chick	Died	59
736	2015	11	P3	Stony Point	Abandonment chick	Released	64
737	2015	11	P3	Stony Point	Abandonment chick	Released	44
738	2015	11	P2	Stony Point	Abandonment chick	Released	101
739	2015	11	P3	Stony Point	Abandonment chick	Released	36
740	2015	11	P3	Stony Point	Abandonment chick	Released	64
741	2015	11	P3	Stony Point	Abandonment chick	Released	44
742	2015	11	P2	Stony Point	Abandonment chick	Released	80
743	2015	11	P3	Stony Point	Abandonment chick	Died	60
744	2015	11	P2	Stony Point	Abandonment chick	Released	73
748	2015	11	P3	Stony Point	Abandonment chick	Died	1
749	2015	11	P4	Stony Point	Abandonment chick	Released	49
750	2015	11	P3	Stony Point	Abandonment chick	Died	52
751	2015	11	P3	Stony Point	Abandonment chick	Released	58
752	2015	11	P2	Stony Point	Abandonment chick	Released	79
753	2015	11	P3	Stony Point	Abandonment chick	Released	63
754	2015	11	P2	Stony Point	Abandonment chick	Released	72
755	2015	11	P3	Stony Point	Abandonment chick	Released	63
756	2015	11	P4	Stony Point	Abandonment chick	Died	6
758	2015	11	P4	Stony Point	Abandonment chick	Released	30
759	2015	11	P4	Stony Point	Abandonment chick	Released	49
764	2015	11	P3	Stony Point	Abandonment chick	Released	61
765	2015	11	P2	Stony Point	Abandonment chick	Released	77
766	2015	11	P2	Stony Point	Abandonment chick	Released	61
767	2015	11	P2	Stony Point	Abandonment chick	Died	1
768	2015	11	P2	Stony Point	Abandonment chick	Released	63
769	2015	11	P2	Stony Point	Abandonment chick	Released	63
770	2015	11	P3	Stony Point	Abandonment chick	Released	47
771	2015	11	P2	Stony Point	Abandonment chick	Released	61
772	2015	11	P4	Stony Point	Abandonment chick	Released	84
773	2015	11	P3	Stony Point	Abandonment chick	Released	147
774	2015	11	P4	Stony Point	Abandonment chick	Released	35
775	2015	11	P3	Stony Point	Abandonment chick	Released	70
776	2015	11	P4	Stony Point	Abandonment chick	Released	418
777	2015	11	P4	Stony Point	Abandonment chick	Released	41
778	2015	11	P4	Stony Point	Abandonment chick	Released	33
779	2015	11	P4	Stony Point	Abandonment chick	Released	56
780	2015	11	P4	Stony Point	Abandonment chick	Released	28
781	2015	11	P4	Stony Point	Abandonment chick	Released	47
782	2015	11	Blue	Stony Point	Abandonment chick	Released	47
783	2015	11	Blue	Stony Point	Abandonment chick	Released	28
784	2015	11	P4	Stony Point	Abandonment chick	Died	0
785	2015	11	P4	Stony Point	Abandonment chick	Released	423
786	2015	11	P4	Stony Point	Abandonment chick	Released	61
792	2015	11	P2	Stony Point	Abandonment chick	Released	76
793	2015	11	P3	Stony Point	Abandonment chick	Released	83
794	2015	11	P3	Stony Point	Abandonment chick	Released	69
795	2015	11	P3	Stony Point	Abandonment chick	Released	62
796	2015	11	P2	Stony Point	Abandonment chick	Released	146
797	2015	11	P3	Stony Point	Abandonment chick	Released	83
798	2015	11	P4	Stony Point	Abandonment chick	Released	76
799	2015	11	P3	Stony Point	Abandonment chick	Released	69
800	2015	11	P3	Stony Point	Abandonment chick	Released	62
801	2015	11	P3	Stony Point	Abandonment chick	Released	46
802	2015	11	P4	Stony Point	Abandonment chick	Released	40
803	2015	11	Blue	Stony Point	Abandonment chick	Released	21
804	2015	11	Blue	Stony Point	Abandonment chick	Released	18
805	2015	11	P3	Stony Point	Abandonment chick	Released	46
806	2015	11	P3	Stony Point	Abandonment chick	Released	40
807	2015	11	P4	Stony Point	Abandonment chick	Released	40
815	2015	11	P4	Stony Point	Abandonment chick	Released	24
816	2015	11	P4	Stony Point	Abandonment chick	Released	381
817	2015	11	P4	Stony Point	Abandonment chick	Died	4
818	2015	11	P4	Stony Point	Abandonment chick	Released	29
819	2015	11	P2	Stony Point	Abandonment chick	Died	8
820	2015	11	P4	Stony Point	Abandonment chick	Released	52
821	2015	11	P4	Stony Point	Abandonment chick	Died	116
822	2015	11	P4	Stony Point	Abandonment chick	Released	43
824	2015	11	P1	Stony Point	Abandonment chick	Released	78
825	2015	11	P3	Stony Point	Abandonment chick	Released	35
826	2015	11	P4	Stony Point	Abandonment chick	Released	29
827	2015	11	P4	Stony Point	Abandonment chick	Released	398
828	2015	11	P4	Stony Point	Abandonment chick	Died	6
829	2015	11	P4	Stony Point	Abandonment chick	Released	35
830	2015	11	P3	Stony Point	Abandonment chick	Released	78
831	2015	11	P2	Stony Point	Abandonment chick	Released	57
832	2015	11	P2	Stony Point	Abandonment chick	Died	68
833	2015	11	P2	Stony Point	Abandonment chick	Died	7
835	2015	11	P4	Boulders	Abandonment chick	Died	1
837	2015	11	P4	Stony Point	Abandonment chick	Released	21
838	2015	11	P4	Stony Point	Abandonment chick	Released	26
839	2015	11	P3	Stony Point	Abandonment chick	Released	70
840	2015	11	P4	Stony Point	Abandonment chick	Released	28
841	2015	11	P2	Stony Point	Abandonment chick	Released	63
842	2015	11	P4	Stony Point	Abandonment chick	Released	54
843	2015	11	P3	Stony Point	Abandonment chick	Released	54
844	2015	11	Blue	Stony Point	Abandonment chick	Released	70
845	2015	11	P4	Stony Point	Abandonment chick	Released	21
846	2015	11	P4	Stony Point	Abandonment chick	Released	70
847	2015	11	P4	Stony Point	Abandonment chick	Died	52
851	2015	11	P3	Stony Point	Abandonment chick	Released	59
852	2015	11	P4	Stony Point	Abandonment chick	Released	66
853	2015	11	P4	Stony Point	Abandonment chick	Released	22
854	2015	11	P4	Stony Point	Abandonment chick	Released	50
855	2015	11	P4	Stony Point	Abandonment chick	Released	22
856	2015	11	P4	Stony Point	Abandonment chick	Released	50
857	2015	11	P3	Stony Point	Abandonment chick	Released	50
860	2015	11	P4	Stony Point	Abandonment chick	Released	35
861	2015	11	P4	Stony Point	Abandonment chick	Released	23
862	2015	11	P4	Stony Point	Abandonment chick	Died	5
863	2015	11	P4	Stony Point	Abandonment chick	Released	457
864	2015	11	Blue	Stony Point	Abandonment chick	Released	16
867	2015	11	Blue	Stony Point	Abandonment chick	Released	27
868	2015	11	Blue	Stony Point	Abandonment chick	Released	19
869	2015	11	P4	Stony Point	Abandonment chick	Released	49
870	2015	11	P4	Stony Point	Abandonment chick	Released	47
872	2015	12	P3	Stony Point	Abandonment chick	Released	51
874	2015	12	Blue	Dassen Island	Abandonment chick	Released	125
879	2015	12	P4	Stony Point	Abandonment chick	Died	1
880	2015	12	P4	Stony Point	Abandonment chick	Released	52
891	2015	12	P4	Boulders	Abandonment chick	Released	19
81	2016	3	P3	Dassen Island	Abandonment chick	Released	39
82	2016	3	P3	Dassen Island	Abandonment chick	Released	61
103	2016	3	P2	Robben Island	Abandonment chick	Released	70
104	2016	3	P2	Robben Island	Abandonment chick	Released	77
105	2016	3	P1	Robben Island	Abandonment chick	Released	63
141	2016	4	P2	Boulders	Abandonment chick	Released	69
194	2016	5	P2	Boulders	Abandonment chick	Released	43
195	2016	5	P2	Boulders	Abandonment chick	Released	43
196	2016	5	P2	Boulders	Abandonment chick	Released	64
200	2016	5	P3	Boulders	Abandonment chick	Released	42
201	2016	5	P2	Boulders	Abandonment chick	Released	49
203	2016	5	P2	Boulders	Abandonment chick	Released	42
206	2016	5	P2	Boulders	Abandonment chick	Died	1
215	2016	5	P1	Boulders	Abandonment chick	Released	78
216	2016	5	P1	Boulders	Abandonment chick	Released	71
217	2016	5	P2	Boulders	Abandonment chick	Released	43
223	2016	5	P4	Boulders	Abandonment chick	Released	39
229	2016	5	P1	Stony Point	Abandonment chick	Released	72
238	2016	6	P2	Robben Island	Abandonment chick	Died	13
246	2016	6	P2	Robben Island	Abandonment chick	Released	49
253	2016	6	P2	Stony Point	Abandonment chick	Released	69
290	2016	6	P2	Stony Point	Abandonment chick	Released	59
291	2016	6	P3	Stony Point	Abandonment chick	Released	44
292	2016	6	P3	Stony Point	Abandonment chick	Released	59
294	2016	6	P3	Boulders	Abandonment chick	Released	58
303	2016	6	P4	Boulders	Abandonment chick	Released	82
304	2016	6	P0	Boulders	Abandonment chick	Died	3
347	2016	7	P4	Stony Point	Abandonment chick	Released	44
358	2016	7	P4	Stony Point	Abandonment chick	Died	8
359	2016	7	P3	Stony Point	Abandonment chick	Died	2
360	2016	7	P4	Dassen Island	Abandonment chick	Released	61
375	2016	8	P3	Robben Island	Abandonment chick	Released	72
376	2016	8	P3	Robben Island	Abandonment chick	Released	56
383	2016	8	P4	Stony Point	Abandonment chick	Released	38
396	2016	8	P4	Stony Point	Abandonment chick	Released	43
404	2016	8	P3	Robben Island	Abandonment chick	Released	49
405	2016	8	P4	Robben Island	Abandonment chick	Released	28
406	2016	8	P2	Robben Island	Abandonment chick	Released	49
407	2016	8	P2	Robben Island	Abandonment chick	Released	65
410	2016	8	P2	Stony Point	Abandonment chick	Died	120
421	2016	8	P4	Stony Point	Abandonment chick	Released	50
422	2016	8	P4	Stony Point	Abandonment chick	Released	50
424	2016	8	P4	Stony Point	Abandonment chick	Died	25
425	2016	8	P4	Stony Point	Abandonment chick	Released	41
426	2016	8	P4	Stony Point	Abandonment chick	Died	61
430	2016	8	P3	Stony Point	Abandonment chick	Released	37
433	2016	8	P3	Stony Point	Abandonment chick	Released	35
443	2016	8	P4	Boulders	Abandonment chick	Released	17
462	2016	9	P4	Dassen Island	Abandonment chick	Released	34
463	2016	9	P4	Dassen Island	Abandonment chick	Released	60
480	2016	9	P4	Stony Point	Abandonment chick	Released	69
481	2016	9	P4	Stony Point	Abandonment chick	Released	48
482	2016	9	P4	Stony Point	Abandonment chick	Released	34
509	2016	9	P2	Stony Point	Abandonment chick	Released	62
518	2016	9	P4	Boulders	Abandonment chick	Released	30
524	2016	9	P3	Stony Point	Abandonment chick	Died	3
543	2016	10	P3	Stony Point	Abandonment chick	Released	22
544	2016	10	P2	Stony Point	Abandonment chick	Died	4
554	2016	10	P2	Stony Point	Abandonment chick	Released	61
565	2016	10	P3	Stony Point	Abandonment chick	Died	71
566	2016	10	P3	Stony Point	Abandonment chick	Released	71
567	2016	10	P3	Stony Point	Abandonment chick	Released	59
571	2016	10	P1	Stony Point	Abandonment chick	Died	2
572	2016	10	P4	Stony Point	Abandonment chick	Died	9
575	2016	10	P3	Stony Point	Abandonment chick	Released	84
576	2016	10	P3	Stony Point	Abandonment chick	Died	8
577	2016	10	P3	Stony Point	Abandonment chick	Died	70
578	2016	10	P3	Stony Point	Abandonment chick	Released	48
579	2016	10	P4	Stony Point	Abandonment chick	Released	48
580	2016	10	P3	Stony Point	Abandonment chick	Released	55
584	2016	10	P3	Stony Point	Abandonment chick	Released	33
585	2016	10	P4	Stony Point	Abandonment chick	Released	40
590	2016	10	P1	Stony Point	Abandonment chick	Released	150
591	2016	10	P1	Stony Point	Abandonment chick	Released	79
592	2016	10	P1	Stony Point	Abandonment chick	Released	76
593	2016	10	P1	Stony Point	Abandonment chick	Died	44
594	2016	10	P1	Stony Point	Abandonment chick	Released	76
595	2016	10	P2	Stony Point	Abandonment chick	Released	64
596	2016	10	P2	Stony Point	Abandonment chick	Released	102
597	2016	10	P2	Stony Point	Abandonment chick	Released	57
598	2016	10	P2	Stony Point	Abandonment chick	Released	57
602	2016	10	P2	Stony Point	Abandonment chick	Released	78
603	2016	10	P2	Stony Point	Abandonment chick	Released	80
604	2016	10	P2	Stony Point	Abandonment chick	Released	75
605	2016	10	P2	Stony Point	Abandonment chick	Released	75
606	2016	10	P3	Stony Point	Abandonment chick	Released	51
611	2016	10	P4	Dassen Island	Abandonment chick	Released	50
612	2016	10	P4	Stony Point	Abandonment chick	Died	37
613	2016	10	P2	Stony Point	Abandonment chick	Released	58
614	2016	10	P2	Stony Point	Abandonment chick	Released	65
615	2016	10	P2	Stony Point	Abandonment chick	Released	69
616	2016	10	P2	Stony Point	Abandonment chick	Released	93
617	2016	10	P2	Stony Point	Abandonment chick	Released	65
618	2016	10	P2	Stony Point	Abandonment chick	Released	58
619	2016	10	P2	Stony Point	Abandonment chick	Released	65
620	2016	10	P2	Stony Point	Abandonment chick	Released	55
621	2016	10	P2	Stony Point	Abandonment chick	Released	58
622	2016	10	P2	Stony Point	Abandonment chick	Released	93
623	2016	10	P2	Stony Point	Abandonment chick	Released	65
624	2016	10	P2	Stony Point	Abandonment chick	Died	24
625	2016	10	P2	Stony Point	Abandonment chick	Released	65
626	2016	10	P2	Stony Point	Abandonment chick	Released	62
627	2016	10	P2	Stony Point	Abandonment chick	Released	77
628	2016	10	P2	Stony Point	Abandonment chick	Released	62
629	2016	10	P2	Stony Point	Abandonment chick	Released	69
630	2016	10	P2	Stony Point	Abandonment chick	Released	55
631	2016	10	P2	Stony Point	Abandonment chick	Released	113
632	2016	10	P1	Stony Point	Abandonment chick	Released	86
633	2016	10	P1	Stony Point	Abandonment chick	Released	79
634	2016	10	P1	Stony Point	Abandonment chick	Released	141
636	2016	10	P2	Stony Point	Abandonment chick	Released	46
637	2016	10	P3	Stony Point	Abandonment chick	Released	49
638	2016	10	P3	Stony Point	Abandonment chick	Released	49
639	2016	10	P3	Stony Point	Abandonment chick	Died	0
640	2016	10	P2	Stony Point	Abandonment chick	Released	57
641	2016	10	P1	Stony Point	Abandonment chick	Died	99
648	2016	10	P2	Stony Point	Abandonment chick	Died	0
649	2016	10	P2	Stony Point	Abandonment chick	Died	9
650	2016	10	P2	Stony Point	Abandonment chick	Released	60
651	2016	10	P3	Stony Point	Abandonment chick	Released	53
652	2016	11	P0	Stony Point	Abandonment chick	Released	107
654	2016	11	P2	Stony Point	Abandonment chick	Died	22
655	2016	11	P2	Stony Point	Abandonment chick	Released	107
656	2016	11	P2	Stony Point	Abandonment chick	Released	80
657	2016	11	P2	Stony Point	Abandonment chick	Released	77
658	2016	11	P2	Stony Point	Abandonment chick	Released	87
659	2016	11	P2	Stony Point	Abandonment chick	Released	107
660	2016	11	P2	Stony Point	Abandonment chick	Died	19
661	2016	11	P2	Stony Point	Abandonment chick	Released	84
662	2016	11	P2	Stony Point	Abandonment chick	Released	94
663	2016	11	P3	Stony Point	Abandonment chick	Released	87
664	2016	11	P2	Stony Point	Abandonment chick	Released	56
665	2016	11	P3	Stony Point	Abandonment chick	Released	107
666	2016	11	P3	Stony Point	Abandonment chick	Released	73
667	2016	11	Blue	Stony Point	Abandonment chick	Released	107
668	2016	11	P4	Stony Point	Abandonment chick	Released	37
669	2016	11	P4	Stony Point	Abandonment chick	Released	44
670	2016	11	P3	Stony Point	Abandonment chick	Released	52
671	2016	11	P3	Stony Point	Abandonment chick	Died	19
672	2016	11	P3	Stony Point	Abandonment chick	Released	59
680	2016	11	P1	Stony Point	Abandonment chick	Died	1
681	2016	11	P1	Stony Point	Abandonment chick	Released	79
682	2016	11	P1	Stony Point	Abandonment chick	Died	84
683	2016	11	P1	Stony Point	Abandonment chick	Died	1
684	2016	11	P3	Stony Point	Abandonment chick	Died	12
685	2016	11	P3	Stony Point	Abandonment chick	Released	43
686	2016	11	P1	Stony Point	Abandonment chick	Released	72
687	2016	11	P3	Stony Point	Abandonment chick	Released	48
688	2016	11	P2	Stony Point	Abandonment chick	Released	76
689	2016	11	P2	Stony Point	Abandonment chick	Died	19
690	2016	11	P1	Stony Point	Abandonment chick	Died	1
691	2016	11	P2	Stony Point	Abandonment chick	Released	67
[truncated: 1,309 more rows]
