# Supplementary material for: From incubation to release: Hand-rearing as a tool for the conservation of the endangered African penguin
Source: PLoS One. 2018 Nov 7;13(11):e0205126. doi: 10.1371/journal.pone.0205126 (PMC6221267; doi:10.1371/journal.pone.0205126)
Supplement: S2 File — (ZIP) [file pone.0205126.s002.zip › S2_File/Dataset part 5.csv]

Bird number	Days relative to hatching date	Bird mass (grams)
53	0	73
53	1	73
53	2	68
53	3	68
53	4	76
53	5	96
53	6	90
53	7	92
53	8	102
53	9	118
53	10	130
53	11	146
53	12	164
53	13	192
53	14	216
53	15	244
53	16	274
53	17	296
53	18	320
53	19	350
53	20	396
53	21	432
53	22	464
53	23	506
53	24	542
53	25	578
53	26	632
53	27	680
53	28	700
53	29	720
53	30	740
53	31	760
53	32	802
53	33	832
53	34	888
53	35	940
53	36	960
53	37	1020
53	38	1020
53	39	1200
53	40	1320
53	41	1340
53	42	1340
53	43	1380
53	44	1440
53	45	1460
53	46	1580
53	47	1600
53	48	1680
53	49	1700
53	50	1760
53	51	1840
53	52	1820
53	53	1860
53	54	1820
53	55	1920
53	56	1860
53	57	1920
53	58	1940
53	59	1960
53	60	2000
53	61	2060
53	62	2060
53	63	2100
53	64	2140
53	65	2120
53	66	2120
53	67	2240
53	68	2300
53	69	2320
53	70	2320
53	71	2360
53	75	2380
53	82	2420
53	89	2630
71	0	80
71	1	72
71	2	74
71	3	84
71	4	84
71	5	86
71	6	88
71	7	98
71	8	104
71	9	106
71	10	110
71	11	118
71	12	124
71	13	140
71	14	156
71	15	182
71	16	220
71	17	236
71	18	260
71	19	280
71	20	302
71	21	340
71	22	368
71	23	406
71	24	450
71	25	478
71	26	496
71	27	532
71	28	580
71	29	596
71	30	640
71	31	660
71	32	720
71	33	740
71	34	780
71	35	780
71	36	820
71	37	840
71	38	880
71	39	920
71	40	960
71	41	940
71	42	940
71	43	940
71	44	960
71	45	1000
71	46	1060
71	47	1140
71	48	1240
71	49	1200
71	50	1320
71	51	1380
71	52	1460
71	53	1520
71	54	1540
71	55	1580
71	56	1600
71	57	1640
71	58	1700
71	59	1820
71	60	1800
71	61	1860
71	62	1820
71	63	1840
71	64	1900
71	65	1860
71	66	1920
71	67	2000
71	68	2020
71	69	2020
71	70	2040
71	71	2060
71	72	2140
71	73	2100
71	74	2100
71	75	2100
71	76	2120
71	77	2140
71	78	2140
71	79	2140
71	80	2160
71	81	2180
71	82	2200
71	83	2200
71	84	2160
71	85	2160
71	86	2180
71	87	2160
71	88	2160
71	89	2160
71	90	2180
75	0	78
75	1	76
75	2	78
75	3	82
75	4	88
75	5	98
75	6	104
75	7	110
75	8	114
75	9	124
75	10	134
75	11	152
75	12	174
75	13	198
75	14	200
75	15	238
75	16	260
75	17	286
75	18	300
75	19	340
75	20	374
75	21	386
75	22	414
75	23	450
75	24	482
75	25	516
75	26	538
75	27	574
75	28	620
75	29	650
75	30	640
75	31	680
75	32	740
75	33	800
75	34	840
75	35	880
75	36	880
75	37	880
75	38	940
75	39	940
75	40	1000
75	41	1060
75	42	1100
75	43	1200
75	44	1220
75	45	1300
75	46	1400
75	47	1360
75	48	1400
75	49	1440
75	50	1460
75	51	1540
75	52	1560
75	53	1560
75	54	1580
75	55	1680
75	56	1720
75	57	1720
75	58	1760
75	59	1800
75	60	1820
75	61	1840
75	62	1880
75	63	1900
75	64	1880
75	65	1920
75	66	1920
75	67	1940
75	68	1940
75	69	1960
75	70	2020
75	71	2000
75	72	1980
75	73	2020
75	74	2040
75	75	2060
75	79	2060
75	82	2060
75	89	2120
76	0	77
76	1	74
76	2	80
76	3	80
76	4	86
76	5	94
76	6	106
76	7	112
76	8	116
76	9	126
76	10	138
76	11	158
76	12	180
76	13	210
76	14	240
76	15	256
76	16	280
76	17	302
76	18	328
76	19	360
76	20	392
76	21	420
76	22	466
76	23	494
76	24	534
76	25	570
76	26	604
76	27	614
76	28	640
76	29	680
76	30	700
76	31	720
76	32	760
76	33	820
76	34	800
76	35	820
76	36	840
76	37	860
76	38	880
76	39	920
76	40	960
76	41	1000
76	42	1040
76	43	1120
76	44	1140
76	45	1200
76	46	1300
76	47	1300
76	48	1280
76	49	1280
76	50	1340
76	51	1380
76	52	1500
76	53	1320
76	54	1460
76	55	1560
76	56	1500
76	57	1560
76	58	1620
76	59	1700
76	60	1760
76	61	1780
76	62	1800
76	63	1820
76	64	1880
76	65	1960
76	66	2000
76	67	2020
76	68	2000
76	69	2000
76	70	2140
76	71	2140
76	72	2140
76	73	2180
76	74	2260
76	75	2260
76	79	2240
76	82	2220
76	89	2160
78	0	78
78	1	76
78	2	74
78	3	76
78	4	82
78	5	90
78	6	102
78	7	108
78	8	122
78	9	136
78	10	160
78	11	180
78	12	208
78	13	240
78	14	262
78	15	278
78	16	300
78	17	340
78	18	378
78	19	412
78	20	452
78	21	488
78	22	530
78	23	584
78	24	620
78	25	640
78	26	660
78	27	720
78	28	760
78	29	760
78	30	800
78	31	840
78	32	880
78	33	880
78	34	880
78	35	940
78	36	980
78	37	1020
78	38	1040
78	39	1080
78	40	1200
78	41	1240
78	42	1240
78	43	1320
78	44	1400
78	45	1380
78	46	1420
78	47	1500
78	48	1500
78	49	1460
78	50	1600
78	51	1620
78	52	1700
78	53	1700
78	54	1780
78	55	1800
78	56	1860
78	57	1940
78	58	1940
78	59	1980
78	60	2060
78	61	2080
78	62	2140
78	63	2120
78	64	2160
78	65	2220
78	66	2240
78	67	2380
78	68	2400
78	69	2360
78	70	2400
78	71	2460
78	72	2460
78	73	2380
78	74	2440
78	75	2480
78	76	2500
78	77	2540
78	78	2540
78	79	2460
78	80	2460
78	81	2460
78	82	2460
78	83	2460
78	84	2460
78	85	2480
78	86	2500
78	87	2580
78	88	2580
78	89	2560
92	0	65
92	1	62
92	2	62
92	3	68
92	4	74
92	5	80
92	6	72
92	7	75
92	8	86
92	9	96
92	10	102
92	11	110
92	12	122
92	13	138
92	14	152
92	15	172
92	16	190
92	17	222
92	18	260
92	19	270
92	20	294
92	21	318
92	22	322
92	23	334
92	24	344
92	25	368
92	26	368
92	27	388
92	28	396
92	29	398
92	30	424
92	31	446
92	32	468
92	33	488
92	34	514
92	35	560
92	36	618
92	37	618
92	38	662
92	39	678
92	40	762
92	41	842
92	42	918
92	43	980
92	44	1040
92	45	1140
92	46	1220
92	47	1280
92	48	1360
92	49	1460
92	50	1500
92	51	1580
92	52	1660
92	53	1740
92	54	1820
92	55	1880
92	56	1940
92	57	2040
92	58	2100
92	59	2100
92	60	2160
92	61	2280
92	62	2300
92	63	2320
92	64	2340
92	65	2400
92	66	2440
92	67	2440
92	68	2520
92	69	2460
92	70	2460
92	71	2480
92	72	2520
92	73	2480
92	74	2500
92	75	2480
92	76	2520
92	77	2500
92	78	2600
92	79	2560
92	80	2540
92	81	2540
92	82	2520
92	83	2580
92	84	2500
92	85	2440
92	86	2480
92	87	2480
92	88	2480
92	89	2460
92	90	2480
121	0	60
121	1	57
121	2	54
121	3	62
121	4	66
121	5	74
121	6	76
121	7	80
121	8	84
121	9	86
121	10	92
121	11	100
121	12	96
121	13	111
121	14	125
121	15	138
121	16	150
121	17	154
121	18	161
121	19	173
121	20	190
121	21	209
121	22	216
121	23	231
121	24	249
121	25	265
121	26	275
121	27	293
121	28	309
121	29	350
121	30	374
121	31	403
121	32	449
121	33	485
121	34	525
121	35	568
121	36	604
121	37	610
121	38	660
121	39	702
121	40	746
121	41	802
121	42	820
121	43	860
121	44	880
121	45	940
121	46	1000
121	47	1040
121	48	1080
121	49	1120
133	0	69
133	1	66
133	2	56
133	3	75
133	4	86
133	5	92
133	6	101
133	7	102
133	8	110
133	9	110
133	10	113
133	11	129
133	12	146
133	13	168
133	14	197
133	15	222
133	16	243
133	17	260
133	18	292
133	19	321
133	20	315
133	21	314
133	22	335
133	23	372
133	24	378
133	25	391
133	26	440
133	27	453
133	28	518
133	29	556
133	30	604
133	31	646
133	32	660
133	33	680
133	34	682
133	35	700
133	36	740
133	37	780
133	38	820
133	39	840
133	40	880
133	41	940
133	42	980
133	43	1000
133	44	1060
133	45	1120
133	46	1240
133	47	1260
133	48	1320
133	49	1320
133	50	1380
133	51	1480
133	52	1580
133	53	1560
133	54	1600
133	56	1700
133	57	1760
133	58	1740
133	59	1780
133	60	1860
133	61	1860
133	62	1880
133	63	1900
133	67	1900
133	74	1960
133	81	2500
133	86	2900
138	0	62
138	1	46
138	2	60
138	3	68
138	4	78
138	5	86
138	6	92
138	7	103
138	8	114
138	9	122
138	10	137
138	11	151
138	12	180
138	13	203
138	14	221
138	15	241
138	16	260
138	17	285
138	18	313
138	19	354
138	20	397
138	21	434
138	22	473
138	23	514
138	24	546
138	25	585
138	26	688
138	27	720
138	28	790
138	29	780
138	30	788
138	31	780
138	32	780
138	33	800
138	34	840
138	35	880
138	36	920
138	37	960
138	38	1000
138	39	1160
138	40	1120
138	41	1100
138	42	1160
138	43	1160
138	44	1200
138	45	1180
138	46	1280
138	47	1300
138	48	1280
138	49	1320
138	50	1440
138	51	1500
138	52	1500
138	53	1500
138	54	1540
138	55	1600
138	56	1620
138	57	1600
138	58	1600
138	59	1640
138	60	1600
138	61	1820
138	62	1780
138	63	1820
138	64	1820
138	65	1820
138	66	1820
138	73	2100
138	80	2350
138	87	2700
141	0	66
141	1	60
141	2	60
141	3	64
141	4	72
141	5	83
141	6	91
141	7	99
141	8	106
141	9	116
141	10	132
141	11	146
141	12	163
141	13	179
141	14	197
141	15	224
141	16	263
141	17	289
141	18	319
141	19	356
141	20	398
141	21	436
141	22	460
141	23	514
141	24	570
141	25	600
141	26	630
141	27	650
141	28	700
141	29	720
141	30	800
141	31	800
141	32	820
141	33	820
141	34	880
141	35	940
141	36	960
141	37	980
141	38	1020
141	39	1080
141	40	1100
141	41	1140
141	42	1200
141	43	1220
141	44	1200
141	45	1240
141	46	1300
141	47	1340
141	48	1340
141	49	1400
141	50	1420
141	51	1460
141	52	1540
141	53	1540
141	54	1580
141	55	1640
141	56	1660
141	57	1640
141	58	1660
141	59	1700
141	60	1700
141	61	1740
141	62	1760
141	63	1740
141	64	1760
141	65	1780
141	66	1800
141	67	1780
141	68	1860
141	69	1920
141	70	2020
141	71	2040
141	78	2220
141	85	2420
145	0	55
145	1	55
145	2	57
145	3	63
145	4	69
145	5	75
145	6	83
145	7	89
145	8	103
145	9	116
145	10	126
145	11	137
145	12	153
145	13	179
145	14	202
145	15	239
145	16	276
145	17	316
145	18	350
145	19	375
145	20	417
145	21	472
145	22	496
145	23	524
145	24	572
145	25	614
145	26	640
145	27	640
145	28	677
145	29	700
145	30	720
145	31	760
145	32	800
145	33	820
145	34	860
145	35	900
145	36	940
145	37	960
145	38	1020
145	39	1040
145	40	1100
145	41	1160
145	42	1180
145	43	1240
145	44	1240
145	45	1300
145	46	1320
145	47	1380
145	48	1440
145	49	1460
145	50	1520
145	51	1500
145	52	1520
145	53	1560
145	54	1600
145	55	1620
145	56	1640
145	57	1660
145	58	1660
145	59	1720
145	60	1700
145	61	1720
145	62	1760
145	63	1720
145	64	1740
145	65	1840
145	66	1940
145	67	2040
145	68	2040
145	75	2300
145	82	2750
145	89	2990
147	0	70
147	1	65
147	2	68
147	3	74
147	4	82
147	5	93
147	6	97
147	7	103
147	8	113
147	9	124
147	10	140
147	11	163
147	12	188
147	13	215
147	14	243
147	15	261
147	16	280
147	17	316
147	18	342
147	19	363
147	20	390
147	21	429
147	22	452
147	23	480
147	24	514
147	25	548
147	26	577
147	27	623
147	28	620
147	29	647
147	30	680
147	31	720
147	32	760
147	33	780
147	34	820
147	35	860
147	36	920
147	37	960
147	38	1000
147	39	1000
147	40	1140
147	41	1120
147	42	1140
147	43	1180
147	44	1300
147	45	1320
147	46	1360
147	47	1400
147	48	1420
147	49	1540
147	50	1460
147	51	1600
147	52	1580
147	53	1560
147	54	1620
147	55	1680
147	56	1680
147	57	1680
147	58	1720
147	59	1720
147	60	1760
147	61	1840
147	62	1940
147	63	1940
147	64	1980
147	65	2120
147	66	2160
147	67	2200
147	68	2280
147	69	2320
147	70	2380
147	71	2380
147	72	2440
147	73	2460
147	78	2560
147	85	2650
152	0	71
152	1	68
152	2	66
152	3	67
152	4	72
152	5	82
152	6	97
152	7	104
152	8	115
152	9	123
152	10	142
152	11	178
152	12	182
152	13	201
152	14	235
152	15	260
152	16	282
152	17	298
152	18	315
152	19	336
152	20	366
152	21	378
152	22	430
152	23	458
152	24	504
152	25	540
152	26	571
152	27	617
152	28	643
152	29	660
152	30	700
152	31	720
152	32	740
152	33	780
152	34	820
152	35	880
152	36	900
152	37	960
152	38	1020
152	39	1080
152	40	1060
152	41	1120
152	42	1160
152	43	1200
152	44	1340
152	45	1360
152	46	1360
152	47	1400
152	48	1500
152	49	1500
152	50	1520
152	51	1540
152	52	1580
152	53	1600
152	54	1700
152	55	1800
152	56	1880
152	57	1960
152	58	2080
152	59	2020
152	60	2060
152	61	2100
152	62	2160
152	63	2180
152	64	2200
152	65	2260
152	66	2280
152	67	2360
152	68	2400
152	69	2440
152	70	2460
152	71	2540
152	72	2600
152	73	2640
152	74	2640
152	75	2680
152	76	2700
152	77	2720
152	78	2800
152	85	2750
173	0	63
173	1	64
173	2	60
173	3	64
173	4	68
173	5	74
173	6	77
173	7	82
173	8	88
173	9	78
173	10	82
173	11	82
173	12	77
173	13	100
173	14	96
173	15	102
173	16	101
173	17	118
173	18	131
173	19	142
173	20	152
173	21	167
173	22	187
173	23	210
173	24	228
173	25	246
173	26	258
173	27	278
173	28	286
173	29	322
173	30	336
173	31	354
173	32	382
173	33	424
173	34	436
173	35	460
173	36	498
173	37	534
173	38	590
173	39	652
173	40	686
173	41	734
173	42	800
173	43	862
173	44	936
173	45	1040
173	46	1020
173	47	1120
173	48	1240
173	49	1340
173	50	1300
173	51	1460
173	52	1560
173	53	1560
173	54	1600
173	55	1660
173	56	1740
173	57	1780
173	58	1860
173	59	1980
173	60	2020
173	61	2060
173	62	2140
173	63	2240
173	64	2320
173	65	2380
173	66	2400
173	67	2500
173	68	2520
173	69	2580
173	70	2600
173	71	2680
173	72	2740
173	73	2760
173	74	2820
173	75	2860
173	76	2940
173	77	2940
173	78	3060
173	79	3080
173	80	3080
173	86	3140
179	0	78
179	1	69
179	2	66
179	3	74
179	4	87
179	5	97
179	6	102
179	7	102
179	8	115
179	9	118
179	10	147
179	11	147
179	12	169
179	13	186
179	14	208
179	15	233
179	16	244
179	17	268
179	18	282
179	19	308
179	20	326
179	21	348
179	22	350
179	23	360
179	24	372
179	25	376
179	26	386
179	27	416
179	28	436
179	29	464
179	30	536
179	31	578
179	32	623
179	33	660
179	34	720
179	35	780
179	36	830
179	37	916
179	38	980
179	39	1060
179	40	1100
179	41	1220
179	42	1260
179	43	1300
179	44	1380
179	45	1460
179	46	1500
179	47	1520
179	48	1600
179	49	1660
179	50	1660
179	51	1840
179	52	1820
179	53	1860
179	54	1900
179	55	1960
179	56	2040
179	57	2040
179	58	2020
179	59	2140
179	60	2100
179	61	2160
179	62	2180
179	63	2240
179	64	2280
179	65	2300
179	71	2420
179	78	2650
179	85	2800
180	0	60
180	1	57
180	2	59
180	3	66
180	4	79
180	5	90
180	6	95
180	7	110
180	8	127
180	9	129
180	10	162
180	11	173
180	12	191
180	13	225
180	14	233
180	15	262
180	16	274
180	17	294
180	18	306
180	19	316
180	20	352
180	21	370
180	22	360
180	23	348
180	24	316
180	25	354
180	26	376
180	27	388
180	28	398
180	29	432
180	30	478
180	31	518
180	32	580
180	33	644
180	34	700
180	35	744
180	36	786
180	37	838
180	38	902
180	39	960
180	40	1020
180	41	1060
180	42	1060
180	43	1160
180	44	1240
180	45	1340
180	46	1360
180	47	1420
180	48	1580
180	49	1560
180	50	1640
180	51	1720
180	52	1740
180	53	1860
180	54	1880
180	55	1980
180	56	2000
180	57	2040
180	58	2080
180	59	2160
180	60	2160
180	61	2220
180	62	2320
180	63	2400
180	64	2460
180	65	2480
180	71	2600
180	78	2780
180	85	3000
183	0	57
183	1	58
183	2	52
183	3	66
183	4	77
183	5	74
183	6	74
183	7	83
183	8	96
183	9	106
183	10	109
183	11	121
183	12	120
183	13	150
183	14	158
183	15	174
183	16	186
183	17	194
183	18	206
183	19	218
183	20	246
183	21	270
183	22	290
183	23	314
183	24	348
183	25	388
183	26	444
183	27	504
183	28	524
183	29	572
183	30	614
183	31	642
183	32	680
183	33	724
183	34	780
183	35	840
183	36	920
183	37	1080
183	38	1120
183	39	1200
183	40	1260
183	41	1380
183	42	1420
183	43	1540
183	44	1560
183	45	1620
183	46	1720
183	47	1820
183	48	1860
183	49	1940
183	50	2000
183	51	2040
183	52	2200
183	53	2200
183	54	2220
183	55	2300
183	56	2380
183	57	2420
183	58	2420
183	59	2580
183	60	2680
183	61	2680
183	62	2740
183	63	2780
183	64	2840
183	65	2820
183	66	2920
183	67	2940
183	68	2940
183	74	2960
183	81	3100
188	0	54
188	1	54
188	2	48
188	3	62
188	4	68
188	5	74
188	6	82
188	7	94
188	8	104
188	9	116
188	10	138
188	11	154
188	12	168
188	13	180
188	14	200
188	15	222
188	16	250
188	17	278
188	18	308
188	19	344
188	20	374
188	21	462
188	22	446
188	23	464
188	24	478
188	25	510
188	26	560
188	27	534
188	28	620
188	29	640
188	30	660
188	31	700
188	32	660
188	33	640
188	34	700
188	35	780
188	36	860
188	37	920
188	38	1000
188	39	1040
188	40	1060
188	41	1100
188	42	1220
188	43	1260
188	44	1320
188	45	1400
188	46	1460
188	47	1560
188	48	1580
188	49	1780
188	50	1900
188	51	1900
188	52	2020
188	53	2040
188	54	2120
188	55	2180
188	56	2200
188	57	2240
188	58	2300
188	59	2360
188	60	2380
188	61	2380
188	62	2460
188	63	2480
188	64	2500
188	65	2540
188	66	2580
188	67	2680
188	68	2720
188	69	2680
188	70	2720
188	71	2760
188	72	2800
188	78	2900
188	85	3100
193	0	67
193	1	64
193	2	60
193	3	64
193	4	70
193	5	82
193	6	88
193	7	100
193	8	100
193	9	126
193	10	140
193	11	162
193	12	190
193	13	220
193	14	254
193	15	286
193	16	316
193	17	322
193	18	348
193	19	398
193	20	446
193	21	438
193	22	508
193	23	560
193	24	638
193	25	680
193	26	720
193	27	780
193	28	840
193	29	900
193	30	980
193	31	960
193	32	960
193	33	1020
193	34	1100
193	35	1160
193	36	1160
193	37	1160
193	38	1220
193	39	1260
193	40	1300
193	41	1360
193	42	1500
193	43	1580
193	44	1640
193	45	1700
193	46	1900
193	47	1980
193	48	1960
193	49	2020
193	50	2080
193	51	2140
193	52	2240
193	53	2280
193	54	2380
193	55	2440
193	56	2480
193	57	2520
193	58	2540
193	59	2600
193	60	2600
193	61	2680
193	62	2680
193	63	2720
193	64	2760
193	65	2780
193	66	2760
193	67	2860
193	68	2920
193	69	2940
193	75	3050
193	82	3150
193	89	3150
99	0	67
99	1	68
99	2	68
99	3	68
99	4	74
99	5	90
99	6	104
99	7	116
99	8	122
99	9	132
99	10	158
99	11	188
99	12	210
99	13	244
99	14	278
99	15	328
99	16	352
99	17	380
99	18	448
99	19	508
99	20	544
99	21	556
99	22	572
99	23	682
99	24	732
99	25	794
99	26	842
99	27	926
99	28	980
99	29	1060
99	30	1100
99	31	1150
99	32	1210
99	33	1290
99	34	1390
99	35	1490
99	36	1570
99	37	1600
99	38	1520
99	39	1540
99	40	1600
99	41	1760
99	42	1860
99	43	1940
99	44	2000
99	45	2060
99	46	2080
99	47	2140
99	48	2240
99	49	2280
99	50	2280
99	51	2400
99	52	2360
99	53	2420
99	54	2440
99	55	2480
99	56	2540
99	57	2580
99	58	2480
99	59	2540
99	60	2560
99	61	2560
99	62	2580
99	63	2560
99	64	2540
99	65	2540
99	66	2580
99	67	2600
99	68	2660
99	69	2640
99	70	2680
99	71	2720
99	75	2750
99	78	2800
99	85	2850
97	0	65
97	1	68
97	2	66
97	3	72
97	4	80
97	5	100
97	6	110
97	7	122
97	8	126
97	9	130
97	10	146
97	11	168
97	12	206
97	13	234
97	14	260
97	15	296
97	16	330
97	17	362
97	18	392
97	19	450
97	20	464
97	21	538
97	22	512
97	23	524
97	24	628
97	25	654
97	26	700
97	27	734
97	28	802
97	29	870
97	30	924
97	31	1000
97	32	1050
97	33	1090
97	34	1160
97	35	1280
97	36	1350
97	37	1430
97	38	1470
97	39	1500
97	40	1500
97	41	1620
97	42	1640
97	43	1740
97	44	1800
97	45	1840
97	46	1860
97	47	1940
97	48	2080
97	49	2100
97	50	2140
97	51	2140
97	52	2200
97	53	2220
97	54	2260
97	55	2340
97	56	2340
97	57	2360
97	58	2380
97	59	2400
97	60	2440
97	61	2440
97	62	2440
97	63	2460
97	64	2420
97	65	2420
97	66	2440
97	67	2460
97	69	2450
97	72	2550
97	79	2700
97	86	2850
94	0	70
94	1	70
94	2	70
94	3	72
94	4	80
94	5	94
94	6	110
94	7	126
94	8	136
94	9	146
94	10	160
94	11	180
94	12	208
94	13	244
94	14	274
94	15	308
94	16	376
94	17	418
94	18	424
94	19	468
94	20	534
94	21	594
94	22	628
94	23	634
94	24	672
94	25	748
94	26	808
94	27	886
94	28	934
94	29	1080
94	30	1080
94	31	1160
94	32	1180
94	33	1250
94	34	1320
94	35	1380
94	36	1450
94	37	1450
94	38	1440
94	39	1560
94	41	1600
94	42	1660
94	43	1700
94	44	1840
94	45	1940
94	46	1920
94	47	1920
94	48	2140
94	49	2160
94	50	2160
94	51	2200
94	52	2320
94	53	2400
94	54	2440
94	55	2500
94	56	2500
94	57	2560
94	58	2600
94	59	2560
94	60	2600
94	61	2560
94	62	2620
94	63	2620
94	64	2620
94	65	2660
94	66	2680
94	67	2720
94	68	2700
94	69	2640
94	70	2680
94	71	2760
94	72	2740
94	73	2760
94	77	2800
94	80	2800
94	84	2850
94	87	2850
92	0	65
92	1	65
92	2	64
92	3	68
92	4	76
92	5	90
92	6	108
92	7	128
92	8	148
92	9	156
92	10	170
92	11	182
92	12	196
92	13	226
92	14	264
92	15	315
92	16	330
92	17	368
92	18	432
92	19	488
92	20	500
92	21	538
92	22	598
92	23	660
92	24	684
92	25	680
92	26	644
92	27	708
92	28	760
92	29	830
92	30	850
92	31	948
92	32	1080
92	33	1140
92	34	1150
92	35	1220
92	36	1290
92	37	1340
92	38	1440
92	39	1440
92	40	1420
92	41	1460
92	42	1580
92	43	1620
92	44	1700
92	45	1760
92	46	1820
92	47	1900
92	48	2000
92	49	2000
92	50	2000
92	51	2020
92	52	2040
92	53	2060
92	54	2140
92	55	2160
92	56	2220
92	57	2240
92	58	2500
92	59	2300
92	60	2320
92	61	2360
92	62	2360
92	63	2380
92	64	2400
92	65	2420
92	66	2440
92	67	2440
92	68	2340
92	69	2400
92	70	2440
92	71	2420
92	72	2440
92	73	2500
92	74	2520
92	75	2560
92	82	2700
92	86	2800
92	89	2800
98	0	73
98	1	74
98	2	70
98	3	74
98	4	86
98	5	100
98	6	124
98	7	132
98	8	140
98	9	150
98	10	174
98	11	200
98	12	234
98	13	268
98	14	284
98	15	338
98	16	376
98	17	408
98	18	426
98	19	484
98	20	540
98	21	576
98	22	570
98	23	576
98	24	680
98	25	714
98	26	752
98	27	798
98	28	868
98	29	928
98	30	986
98	31	1050
98	32	1100
98	33	1160
98	34	1210
98	35	1320
98	36	1390
98	37	1460
98	38	1460
98	39	1500
98	40	1520
98	41	1560
98	42	1640
98	43	1720
98	44	1780
98	45	1820
98	46	1860
98	47	1950
98	48	2000
98	49	2020
98	50	2080
98	51	2080
98	52	2140
98	53	2200
98	54	2220
98	55	2260
98	56	2260
98	57	2300
98	58	2300
98	59	2320
98	60	2340
98	62	2400
98	65	2400
98	69	2500
98	72	2600
98	79	2850
93	0	68
93	1	68
93	2	66
93	3	74
93	4	80
93	5	90
93	6	104
93	7	122
93	8	144
93	9	156
93	10	170
93	11	180
93	12	210
93	13	238
93	14	274
93	15	312
93	16	344
93	17	408
93	18	450
93	19	456
93	20	502
93	21	528
93	22	580
93	23	602
93	24	606
93	25	716
93	26	798
93	27	868
93	28	952
93	29	996
93	30	1080
93	31	1150
93	32	1220
93	33	1250
93	34	1300
93	35	1360
93	36	1430
93	37	1530
93	38	1500
93	39	1500
93	40	1560
93	42	1540
93	43	1760
93	44	1860
93	45	2000
93	46	2060
93	47	2100
93	48	2100
93	49	2220
93	50	2300
93	51	2340
93	52	2360
93	53	2460
93	54	2480
93	55	2500
93	56	2540
93	57	2560
93	58	2580
93	59	2620
93	60	2680
93	61	2660
93	62	2640
93	63	2640
93	64	2680
93	65	2600
93	66	2600
93	67	2580
93	71	2650
93	74	2700
93	78	2750
93	81	2800
91	0	73
91	1	78
91	2	70
91	3	70
91	4	80
91	5	90
91	6	104
91	7	126
91	8	148
91	9	166
91	10	192
91	11	206
91	12	216
91	13	246
91	14	280
91	15	312
91	16	350
91	17	378
91	18	426
91	19	478
91	20	520
91	21	532
91	22	568
91	23	624
91	24	638
91	25	620
91	26	638
91	27	710
91	28	790
91	29	842
91	30	888
91	31	946
91	32	1070
91	33	1130
91	34	1150
91	35	1210
91	36	1270
91	37	1320
91	38	1400
91	39	1400
91	40	1380
91	41	1420
91	42	1560
91	43	1600
91	44	1640
91	45	1700
91	46	1760
91	47	1820
91	48	1840
91	49	1840
91	50	2000
91	51	2020
91	52	2040
91	53	2100
91	54	2100
91	55	2180
91	56	2180
91	57	2220
91	58	2320
91	59	2340
91	60	2340
91	61	2360
91	62	2380
91	63	2400
91	64	2400
91	65	2400
91	66	2420
91	67	2380
91	72	2450
91	75	2550
91	82	2750
87	0	64
87	1	62
87	2	60
87	3	66
87	4	60
87	5	68
87	6	80
87	7	94
87	8	112
87	9	120
87	10	144
87	11	174
87	12	212
87	13	214
87	14	232
87	15	264
87	16	306
87	17	350
87	18	398
87	19	438
87	20	494
87	21	524
87	22	510
87	23	540
87	24	606
87	25	652
87	26	712
87	27	706
87	28	742
87	29	836
87	30	908
87	31	970
87	32	1000
87	34	1150
87	35	1170
87	36	1200
87	37	1230
87	38	1310
87	39	1360
87	40	1460
87	41	1460
87	42	1500
87	43	1560
87	44	1640
87	45	1680
87	46	1740
87	47	1700
87	48	1900
87	49	1960
87	50	2000
87	51	2020
87	52	2000
87	53	2040
87	54	2060
87	55	2120
[truncated: 2,005 more rows]
